# Supplementary material for: Predicting Epidemic Risk from Past Temporal Contact Data
Source: PLoS Comput Biol. 2015 Mar 12;11(3):e1004152. doi: 10.1371/journal.pcbi.1004152 (PMC4357450; doi:10.1371/journal.pcbi.1004152)
Supplement: S1 Dataset — We provide the cattle trade network as yearly edge lists, from 2006 to 2010. The dataset consists in five CSV files (one for each year) compressed in a ZIP archive. (ZIP) [file pcbi.1004152.s001.zip]

Archive with 5 entries (5 files):
- cattle_edge_list2006.csv
- cattle_edge_list2007.csv
- cattle_edge_list2008.csv
- cattle_edge_list2009.csv
- cattle_edge_list2010.csv
