# Supplementary material for: Predicting Epidemic Risk from Past Temporal Contact Data
Source: PLoS Comput Biol. 2015 Mar 12;11(3):e1004152. doi: 10.1371/journal.pcbi.1004152 (PMC4357450; doi:10.1371/journal.pcbi.1004152)
Supplement: S1 Dataset — We provide the cattle trade network as yearly edge lists, from 2006 to 2010. The dataset consists in five CSV files (one for each year) compressed in a ZIP archive. (ZIP) [file pcbi.1004152.s001.zip › cattle_edge_list2006.csv]

Source	Target
127860	59087
107509	98021
29989	80478
77836	32067
166693	36000
175857	145881
146594	155830
98206	23050
50790	171313
83046	15141
35215	32779
74735	110874
83142	161071
100455	11804
141057	131296
27409	103599
174405	44234
118997	99368
61155	161071
78013	79740
79245	144991
121564	161071
156097	48971
146717	152355
103572	170048
37960	91414
108202	30842
63870	43649
152935	152499
2289	53732
110278	17992
72744	94048
155152	161071
87377	17701
42991	136506
34017	135977
34062	2723
148308	133586
77599	23020
128048	128764
7434	47955
160381	147598
142925	22265
148396	122472
46262	57049
63990	105499
68822	170429
20770	145881
111058	96734
89404	150400
149013	162795
78566	13064
103174	41191
38594	39354
51831	176302
4069	73713
168167	25730
66030	19402
40561	165314
150958	123015
116840	60375
116156	74704
37056	72471
82280	80593
82907	147318
72242	148498
152655	166556
93017	16974
34525	65686
175076	143227
103063	141866
6058	163094
100963	3726
122583	161071
49900	133586
130403	37900
28536	109057
25237	126700
30672	97025
86932	99555
132376	63007
112351	52751
115739	143814
122597	50553
98201	166127
20200	128195
62373	59042
116451	135011
172754	125532
167197	129744
130050	156069
18198	37325
161810	108053
144122	35645
148597	32781
7943	173579
127209	155637
134527	30128
5653	50790
37936	2034
36637	118791
9635	144526
6883	143552
153095	141690
122491	50000
59635	117202
27487	86590
132887	43534
5787	41085
102175	110985
97822	18441
150175	18717
99495	170204
122425	147598
7987	17701
135552	137220
57541	49644
14514	159544
164594	83391
98812	135705
148618	129744
71065	23994
32214	17701
44733	173406
81532	161071
109613	44234
81050	166925
142050	148498
119528	92881
119797	30059
165591	49105
103391	142289
149477	44241
121605	44987
38462	10812
78955	154768
21799	157587
71851	166127
125792	129744
53352	64365
75598	3557
6861	46938
17807	144236
17269	94048
26562	98523
8095	25644
128841	4588
5053	19394
136227	101595
114885	104983
67341	152049
154560	61586
46279	110323
15806	112504
162753	95404
17082	4618
38324	150148
129318	143814
176127	91550
36235	168506
87442	130383
58224	36592
99125	161071
69308	122115
167915	40393
85995	137211
50239	2014
178586	152935
112603	27782
50459	65287
124443	39020
74276	40569
143309	120529
94360	53414
167148	105004
21382	123420
121317	64842
65197	135697
4808	120786
95010	75629
71488	119381
129642	101226
53328	171869
63374	88017
128785	59785
140902	167931
63767	136861
101585	145218
57752	90784
97864	57049
94433	120629
129452	152043
79606	139336
23090	4470
3379	125881
15280	65738
146686	105499
117939	173579
52653	21666
129110	55034
111892	161071
23714	18036
93818	98206
113256	130553
22450	150400
75033	158992
90305	161071
6492	91944
5825	115114
126104	99824
26295	42355
109176	169281
156150	129572
159024	113256
91370	67820
178207	124986
128841	56440
23671	38929
102181	159544
72081	81568
59612	37056
155013	42261
50118	20433
132999	33956
14615	160819
3007	107383
117078	143552
75158	31501
37691	177924
212	43823
166591	83391
176439	161071
67351	129744
152499	33520
81624	117700
88837	27528
43747	40395
36136	95907
129933	39979
167181	146394
106477	123895
104729	43227
50051	34154
145122	170048
90056	129744
175431	99824
47951	70882
45451	81292
157434	152684
110590	52203
105528	161071
75514	106763
64082	87020
70866	24818
3314	128841
63131	144263
17211	12246
149179	48222
139463	150666
125418	144738
172605	114354
82331	65212
55022	16842
111578	158229
177750	49708
147997	13440
158275	69723
72461	46375
112390	63644
171863	37974
60251	8547
162721	145081
108575	150308
42550	153775
4712	176185
5944	64628
122864	144877
150513	61355
104786	55023
57502	170488
22153	152043
47883	99139
5555	148373
80183	55901
147880	79602
132112	15099
60648	8269
40918	121995
76546	155293
142299	146066
39418	163096
136904	175685
7908	166540
103640	11393
51618	79662
27689	77688
75449	58112
177275	123966
166741	87390
84273	17701
159172	33151
76546	103793
129567	166864
128830	69864
175763	152935
49540	106974
135160	99213
113058	172481
8290	15124
72439	120674
57191	83664
177338	17992
16616	178336
21103	83815
5721	14080
61504	81895
20712	10759
162207	163950
7273	104618
170403	68057
140543	44184
111860	66888
29523	111835
15250	158992
161803	99842
84727	86051
160956	8493
82822	69204
28289	115928
151649	19117
147402	101881
71733	167646
12390	31013
11595	13064
16186	3365
161715	78037
164715	17810
42573	175346
58395	63838
47994	23200
138203	118039
166405	113256
120027	156334
68958	73667
75443	79682
108636	13525
142040	68062
13152	66888
28145	133586
93662	101647
77048	20548
44481	16714
72195	62478
21535	60688
70688	30243
42140	26773
157005	119381
48693	147262
52084	107641
44731	28757
137758	146726
146778	114657
6058	82635
153311	118049
100148	13786
120735	123398
56926	147633
108612	4484
148999	138673
167594	94287
125937	32211
44189	108460
138486	41241
85983	59087
72174	22132
22703	161375
15898	106206
138802	99824
6609	8405
9664	87540
132699	19402
106348	86300
67572	158448
56154	110226
169405	83391
94510	110985
31068	152935
128749	90373
78767	128841
17701	69382
56877	130710
147041	101882
115585	136157
117046	145680
157853	80479
65671	161071
22512	101435
135368	133133
105779	153480
97718	34427
98021	44664
60004	13064
48574	98681
164905	164640
106557	144738
172170	3598
52148	41085
89600	178304
53328	97526
115010	3563
104958	173824
112682	88176
5516	48518
54208	51185
23261	32968
119309	121567
134382	84653
139576	96692
172522	129569
149458	156420
175609	170403
80319	156252
145270	35765
130723	65993
150439	56168
31303	3783
40274	46872
31674	77688
42197	104781
38989	63361
1465	148747
148173	50390
109271	38004
39278	125766
45303	116510
110262	34080
107765	17043
77604	172055
159405	62104
165870	154484
114277	72511
41260	66888
53999	3056
157316	65023
19907	166127
85463	6771
34772	17701
103564	122106
36376	113242
137644	121776
68974	120350
87872	2579
38004	118694
23797	110357
86508	49232
178404	81773
90248	99469
16864	16636
25893	5746
90589	13627
31334	127579
136513	145336
171868	26878
131870	156320
31014	98297
104269	152232
152775	81292
22497	39830
122810	119620
163463	171270
4332	53770
44054	145307
48905	134099
59020	73770
46872	145886
125973	44363
153448	43717
83690	112499
123015	65940
39843	161071
24009	127212
127406	128706
170754	103303
51708	105499
100872	78559
51965	80304
33944	95404
104135	33107
127472	118803
151908	48570
43730	46740
91528	32067
147168	16544
17701	105222
100347	146564
15695	101251
109430	65819
173716	178448
47700	142599
1164	74356
77811	616
88483	176484
149399	50491
98756	110043
148999	16200
92170	156713
128128	43823
47915	24525
764	145881
9104	118768
176895	138945
46504	162633
63023	150070
106328	130115
72805	59940
18379	21254
65993	45691
117078	95404
39677	25183
10643	30059
95656	105499
154095	160485
135167	86590
45808	25170
27100	44028
94560	105499
33520	89902
20306	111368
21445	41172
113569	15041
134913	74321
49145	59877
2118	94048
121696	106508
77353	95398
22429	34080
80844	94048
28245	47017
31351	103376
56985	36484
25902	161071
142776	152355
1185	176185
92968	66888
7623	27528
179495	38746
143980	65605
144714	165011
124664	112135
36580	123015
141055	57295
83269	35682
158004	127766
124046	124844
79461	133586
65685	25714
142552	142650
149475	94048
54053	35619
156602	111801
148629	177864
123481	56804
158277	80635
115114	37847
153883	158229
99225	155060
97613	99072
73657	141031
54893	166127
111527	18284
133890	8337
73981	65180
117298	132178
94332	152355
109455	144815
113397	99505
88555	66201
163416	126670
32357	133536
177451	155637
31102	37868
167236	33454
178330	35995
43692	99440
2012	34158
120379	41241
144131	86300
136284	4262
148252	56059
14553	120747
43004	36877
169295	4951
93169	134583
76102	114493
67787	134115
66454	70212
55196	35377
82715	52035
77611	127688
97614	149203
130413	69809
125319	64229
129254	156331
113397	67284
22186	114157
72371	43154
75723	9221
72972	53434
61829	66888
137622	143180
127773	77686
154067	74903
29114	616
68032	129744
27047	161071
133246	124420
9198	160296
4554	40576
107543	71531
44234	22751
99125	164893
133399	115173
174613	109271
8239	68190
105984	167336
68262	107183
115755	113277
73744	64229
135011	33520
143826	113326
115017	65819
175294	107091
109893	86480
175159	86590
22265	27895
86790	37056
71915	5359
115477	115233
113353	143056
33878	60317
141507	71872
43734	161071
132441	50280
40109	71083
46186	126417
22171	39534
3098	18717
70472	82108
42767	5116
47936	27166
137529	2508
141315	79740
36991	29645
17397	38053
468	63733
127648	135697
12373	169075
109172	158865
43561	33107
18372	29818
172136	117352
35496	162940
165426	87394
104753	55086
6729	156331
83736	126670
100260	61824
104273	161071
177266	172588
74212	34287
100905	169951
75158	105372
64068	123896
69975	39411
11179	65738
65647	177519
26490	111654
99605	56803
57679	94045
126784	151542
30768	156403
70392	16959
93011	11244
30266	94833
81319	114096
47208	90121
116207	56327
49378	146952
1503	116749
65567	29933
86084	78013
16974	132198
69057	52679
7629	127932
75436	106164
158182	20465
169996	73752
27652	56472
156041	149148
72828	161071
26908	123017
149800	54910
64790	97517
116959	162910
30956	138393
97978	138091
108352	4618
107980	101961
65968	17701
163701	146726
51242	98616
161197	17701
61675	21272
161071	10485
40662	173972
80867	143194
33546	29597
46872	55900
107336	71024
76332	152043
146186	31334
36471	143814
129943	25454
38437	25552
79430	152935
159674	164065
164121	6298
37970	35410
134093	118667
64666	62105
103599	95647
48550	11023
75632	88837
69147	99368
166551	87682
34109	129744
87006	101107
64783	74062
39654	60910
176620	3479
18313	100403
32506	161841
112677	63800
13660	101222
158530	173478
133145	38783
65114	158229
174800	95404
63204	11023
111409	150999
160856	44629
164450	44609
128762	101014
169798	112749
44831	84496
124443	134085
33934	49206
2014	170403
107877	163958
96591	77861
119365	80304
76738	27199
144714	136506
142844	60910
1333	65301
102574	132425
147536	31561
21052	75211
76899	91941
4196	161071
82262	32779
157873	146465
59	69824
92469	133133
118441	106116
111426	157949
10797	31023
30330	120269
18493	127609
148585	12692
13067	143291
6527	60158
69452	34640
143210	79733
12526	66405
19145	49198
174068	118667
174713	66032
153964	49012
33035	68573
32822	91060
124611	143552
162741	39411
3467	174651
140110	156351
20554	19475
110521	177774
137562	129744
53309	162859
175353	155846
94162	33956
922	164197
141841	39411
87746	129744
72442	83247
132170	138914
152935	22954
112249	59340
23837	1868
176952	47444
20268	165914
39113	137656
33827	54858
35247	74062
150722	74758
83938	166864
176900	12000
93205	11739
40114	129744
133998	99132
30852	26771
170403	131261
38720	17622
30714	86051
30154	151427
119221	6288
166058	2081
76793	34492
28420	158272
66721	103492
52010	132091
99363	81292
124361	144526
16350	156331
28711	62739
149619	17701
91598	138840
68087	162633
147606	102191
51708	115301
159352	165170
19730	23918
148165	66023
152439	104304
100882	88280
125973	112932
72987	31169
4980	178128
65038	53194
167463	15041
3007	58277
20827	28021
49541	161071
3611	8619
33944	48796
117872	51022
173009	142981
72199	108507
94048	122247
140431	144738
107213	78559
168536	129744
24159	52751
38961	129744
139726	18717
38449	131881
137366	44564
86915	56526
6298	118791
2780	123015
82006	128108
97694	142986
106256	89547
49340	83391
62077	93644
6428	81292
174962	158992
169509	173579
51810	110985
6571	137656
123511	7273
73602	129744
28838	110713
137613	127288
110943	113708
25644	30243
7637	41085
102692	93057
17701	80197
166015	73490
61132	38120
43892	68099
97623	103376
11069	31579
85649	31579
155480	111932
113397	96368
90451	101356
144491	31391
86974	47378
80488	27167
114140	26487
44399	46833
86689	60420
62461	134115
65993	158389
25723	74791
98579	23500
66495	128096
136203	18291
127588	87394
57516	172481
68137	105700
44176	69092
165800	79602
50216	130429
36859	69725
95059	87394
101291	139965
19561	35986
124061	100047
39032	120187
137951	130994
1235	146564
165435	142018
142113	143552
145048	111835
58501	46583
1952	1145
109004	73446
3939	170817
46134	65819
158312	158898
71253	40795
27937	86828
28839	89514
12374	8030
106236	135697
85292	62699
33775	114096
108951	39534
60464	52203
115894	94719
134093	118791
168526	129744
109517	104920
81690	84956
23607	176185
168195	142455
28236	83247
46872	536
112041	161841
122587	62713
80408	30527
131677	50827
164939	73885
25031	170048
136902	105499
804	165020
88325	145251
48590	2579
12190	108564
123766	86721
33107	60561
59403	166577
140355	145301
92350	152302
43232	93157
58386	97277
24921	139216
137791	31559
128221	123293
145926	43227
1412	153257
167970	150132
45516	61763
114800	15904
52859	63007
173325	21004
163851	30549
35549	92902
154141	51046
87240	153438
144838	141431
121728	80612
18562	130763
104859	144738
49098	169406
577	128830
176584	14261
46577	118680
148999	41170
111611	126953
25448	128963
107469	166186
127207	26878
137808	94719
111960	65303
44967	65519
76130	3645
131062	152049
159188	17701
166458	9696
178418	62739
127880	99909
35521	93705
162418	33577
20721	19865
18732	76556
62531	10146
153772	21199
14145	86905
128126	44772
78174	17701
159039	1172
53323	63780
112915	14007
115311	121737
122371	133133
86042	141733
89160	140049
176113	172158
136587	27763
75158	143414
50231	36479
140938	59042
23415	123015
165124	98325
1554	6377
146517	17701
163040	62478
145947	145996
46303	92933
170439	47883
3167	79695
34202	17603
92868	147650
51065	168101
147601	94719
93782	60914
17088	107111
28651	156313
52533	65819
115889	83462
132585	57029
104692	65592
128648	35823
67508	40806
99562	41191
56571	111986
97776	101052
57850	162910
132608	83756
71701	40213
13973	121824
37874	63838
152409	112111
179566	86051
116529	163046
10759	165841
167966	152049
106264	77572
81409	46018
158277	144384
15465	65819
8493	17701
124700	161071
10344	17701
70001	135697
56760	161071
162477	123015
155832	40013
48990	166127
12005	46375
49187	99440
110873	122991
77447	4425
27064	170403
22035	131687
147823	12717
4939	152043
5382	17701
24193	142018
79404	165959
171123	154849
89160	129353
88170	78875
176392	26047
71714	83247
48930	170403
33291	70677
104704	159760
71359	32779
150551	135156
112414	152935
89106	64630
156548	124504
167694	148620
327	7373
28263	34283
84251	152758
20009	152935
68860	24015
95977	81956
173980	94719
101645	445
127165	89462
82064	64229
66661	82011
158717	149307
161139	104833
177864	176185
167062	177538
90344	152087
138674	178128
115110	74259
88573	129676
96831	177849
117687	152776
119448	127789
104737	18497
17386	161071
131723	161071
64224	29856
85762	52751
95685	18379
48036	94048
79098	44878
153095	169122
59171	126667
101033	22313
7412	109566
23261	53422
83938	161071
49551	34471
117686	8547
53747	222
11931	100223
166213	18466
68966	13160
133443	143814
100892	3591
29853	114211
78901	127892
92793	161071
111516	101542
67801	23219
107482	34287
62640	123795
87861	17441
99402	153002
48818	103224
168444	142507
138702	163094
10812	164498
67756	29818
50979	91849
11462	110135
6464	75758
64681	142499
100364	7373
89105	27895
82620	147080
112411	73920
27634	99833
83264	148254
67003	47946
5871	25470
103517	28335
14918	75735
80819	105499
6298	147486
167086	79695
43534	105499
45389	134965
10371	42407
132002	59909
132820	56184
42708	38649
76726	16256
16919	82546
32779	35301
175168	69602
15959	139857
82405	145971
209	103620
94956	87855
148682	45840
73804	166864
22014	85463
141894	5729
101217	170773
151746	168101
40425	124779
39089	69793
49232	10115
64514	117997
145795	114048
87096	131932
24728	75202
33263	175653
97598	155195
114942	37325
114409	11436
101088	134921
60030	137571
175937	82635
164429	38463
124491	82085
14701	60073
50387	130796
128745	80759
105833	68865
92846	33333
80416	15377
152937	25454
100779	50682
21295	2579
172136	13252
168664	58966
160965	445
132667	161071
5190	108301
97528	130386
106587	65993
33286	69926
175361	40109
142686	104385
147164	111835
116033	161071
75347	161071
113565	83247
53326	34488
83214	161071
41052	66888
178596	118645
164939	9760
138178	110135
31561	97418
144122	8439
72939	11574
128456	83444
125486	152935
100966	147445
134365	138914
91550	80553
110290	161071
160698	6571
25200	61053
126843	143180
16512	32611
9977	147080
174677	147275
94476	59733
153250	161068
23978	150673
94388	17622
92835	104564
36963	15927
142766	123015
36812	4798
149447	33520
49296	12429
51156	115072
142726	75464
115818	110734
28518	35986
95487	77328
74459	127330
78009	91644
174716	44234
77558	34080
4940	178162
111415	77861
594	69193
150002	47883
65935	133309
69655	28092
109482	144163
79242	11574
149210	113397
79353	66888
23586	141066
172987	152935
14033	41191
144857	66
159591	115114
165308	123666
173251	103793
42400	9073
19901	168830
170524	161071
83661	88347
3508	173461
146594	103303
67295	161071
21031	152499
15123	129943
176693	146664
17668	100456
28251	62309
113655	30847
81139	164565
83368	11114
133696	138282
41034	101144
139537	103680
121132	159850
125464	8936
48239	17206
104508	92763
109486	14048
150088	27914
161432	69517
25711	68233
144645	77861
28628	100229
73801	101857
92645	111920
39323	97087
152969	3694
128063	61718
176564	132425
76970	141952
54125	32835
134541	80783
15917	46833
83816	173177
127700	37056
77955	98743
101566	52751
93230	52151
149901	46743
61313	107296
101456	147882
31142	65819
161715	95762
172150	104781
138868	21802
127406	83247
119472	8293
25694	51099
147903	43376
78340	149577
125245	16024
68009	5802
153988	33956
27618	88452
31875	130648
93871	161071
61424	64367
62301	134598
158221	178128
3380	129194
32297	80988
11730	65738
30693	42107
86035	87855
162885	178474
153342	11005
156690	114144
49683	155325
1519	102686
4054	4194
129962	110323
43604	161071
174716	76007
85963	99213
8243	94048
132596	126670
149375	82635
153774	117722
76096	168481
112082	17701
148993	40266
150533	63838
94817	178128
127975	62739
31014	165485
172481	110858
50376	22682
111290	1203
60597	79602
82174	61824
95223	53866
164121	82635
150573	48245
19227	29709
24666	109890
146389	87394
145557	166864
12684	97977
157273	161071
9724	173550
66732	3479
91614	126030
35941	84394
111494	82635
90778	166991
29303	63644
93836	19578
35247	27248
172999	102528
52698	107425
101542	50516
114211	67738
139368	122477
11220	83247
27930	123015
113880	46174
146279	28478
27016	83247
35044	166127
54857	23383
109746	157427
167650	59938
51555	70700
29635	169211
88479	53750
12688	152935
24347	178082
11840	171740
124061	104781
23261	93499
2041	172263
30000	94076
127451	39534
177270	16636
96949	132425
94049	38191
164941	161071
80820	86813
48269	57829
155728	64229
39771	38962
87029	173422
160020	69935
37143	91550
147823	52438
111703	15189
115009	108826
84373	17097
130858	120939
110631	124986
122249	101542
10138	108378
132370	114493
154159	153494
173084	123837
88089	161071
87605	114211
132510	132425
132057	150245
87869	87990
152355	67854
14628	118070
85158	157463
167696	38881
106952	141856
69241	112355
116304	90251
32295	41635
141971	109890
90577	147080
139543	105499
156685	131760
13929	135814
148995	94971
114950	18766
153078	31666
173432	55132
62118	72745
123767	21199
84892	57263
21494	8293
88011	146726
8154	2293
191	12039
165366	135156
173748	98993
60321	172484
135600	98463
114195	133608
133133	80826
109983	31889
66724	112672
33992	21133
65987	129744
166221	126308
120457	102735
61046	101542
8096	37914
153782	72905
65337	157463
113781	146250
133133	55823
96088	86007
39256	169424
4179	7116
126982	11822
46415	170403
1493	72511
172350	47804
59016	155324
47214	99824
101542	13825
171035	15665
132632	93795
40547	92834
168116	136742
90199	143458
6779	66888
135630	26502
80992	104996
93327	19402
36388	134821
146594	111931
81775	172303
48208	20004
97972	95398
81000	108651
92115	39841
46141	39534
70116	166991
88820	37776
44698	149237
159329	81054
2294	154022
101905	99497
147442	104983
138172	140032
72015	42407
164407	129790
161310	161893
55677	152043
137410	42517
119456	101542
34531	22265
57998	39411
16949	1004
112414	132332
143892	138914
53912	110212
134143	7286
142424	156160
125674	5950
66624	94076
77715	140032
179130	60106
41944	33956
101852	50322
130432	105499
8800	32348
4249	143180
79564	20440
81624	150030
53459	43390
72057	62458
88812	161071
77827	146726
106588	83552
74608	69450
68588	66888
97112	28593
23886	2630
165136	74989
616	125766
109254	15713
65621	30838
173941	104781
137582	94048
34420	77177
98753	147889
139967	162910
13615	136212
78545	170657
103063	94048
174405	93330
52903	69773
161071	156887
50005	99099
71018	64432
48996	12000
753	94048
140028	171712
114834	140846
178254	83352
72646	177356
46651	148137
161867	49852
117640	120982
125561	8096
53781	86389
76536	164893
159349	164979
153048	51641
141086	172171
106033	135133
154657	7273
111730	171272
154566	146330
119044	27026
5694	78835
107955	70882
99974	124986
59087	1245
95761	6466
19578	31607
120280	77711
54539	140863
168479	95404
40422	118495
36140	78694
143180	5090
61504	21428
72608	172819
17701	155475
134287	161071
160307	100496
47150	20459
165287	17921
90344	96954
22944	81054
63374	166127
141588	129036
155461	133133
91653	175853
68958	98743
137039	106189
43717	167686
73173	94048
85664	21931
23349	7273
78909	50092
173701	664
81097	144977
157092	27528
127576	27528
114193	164766
171863	128830
91835	129974
109516	161071
104544	109672
134893	130492
133398	5437
105752	33344
89614	107015
102082	47634
37025	7500
49051	131780
92313	111527
65003	89697
90063	62497
151394	58068
156351	12920
117403	49844
92627	86300
98415	7693
121256	65819
112376	131962
36673	164446
78050	52203
113781	6075
94920	30258
34828	139728
49634	105499
4321	152479
44685	138486
39664	52751
154939	17400
146813	140683
36201	71530
48317	76007
109484	123647
3198	65993
117886	34363
125837	61093
110770	131235
121753	89551
41046	6298
62450	171867
70677	24562
145768	126308
22609	30290
43862	133608
72357	144738
68982	168481
60604	161841
50124	174696
20378	160869
86918	148310
9775	6929
155378	98678
100779	115589
23300	113086
133133	165665
131987	146289
11664	133133
178366	50509
138538	91849
107920	38783
2628	58748
71190	28490
68039	177245
17701	36473
162842	3520
130505	79740
138914	59378
75823	95231
55297	101024
59186	130668
136606	36877
147447	67626
39093	34533
86012	13252
69926	167465
156218	118049
105479	146721
90380	145266
168134	138457
52501	175079
98667	65455
153378	572
99928	173959
83414	18379
30339	177116
144526	104000
94798	4610
32779	130445
83046	5754
86171	113256
41022	162910
17958	42407
54125	135689
172362	15806
175674	152523
150351	134598
133602	133033
101118	45382
144173	173320
3999	3420
53459	169795
1466	46833
110998	5232
171162	20181
2186	41830
136518	161071
50874	114657
146675	110242
107091	127543
20200	52323
97789	147472
138309	108199
160547	772
122370	119186
150927	40097
113560	164090
50475	32611
55595	8293
138178	173597
113761	160761
44959	132425
61586	78697
105443	109057
3611	23963
107383	110450
45510	176922
36438	122862
67650	145920
133960	168101
10768	35094
57139	6256
172733	35180
169116	160175
7375	6443
80967	33101
20350	143023
54227	107015
13789	37868
143084	77848
73603	83247
69929	53750
4470	150377
142400	178128
120252	49380
38596	87855
42935	152935
95231	147900
59563	476
135633	55364
162453	98325
138794	152043
19739	66888
157786	128706
1232	152935
45494	173078
119319	155293
1235	88188
142505	51459
142960	121883
46801	137417
105752	37321
28139	20975
54125	147780
41735	53259
8140	108681
93604	34623
170446	17701
132004	15789
161810	106789
168341	32779
33250	84260
40961	5555
145607	55675
161177	129744
125172	116961
111510	140581
111073	66174
169509	83247
113803	116961
11858	21133
102022	140976
130763	92937
93521	130391
129334	167707
91208	123007
45820	112672
117102	165017
100623	160950
48469	80612
141934	66888
40309	176982
74184	102005
89565	84616
60873	46668
127103	61790
62588	96580
121676	121262
100904	66888
114397	71824
37012	162773
28687	101356
764	178128
47169	91813
7162	117804
62258	3633
31561	90197
123940	166741
113478	80650
46872	117027
169896	154536
116557	48648
127290	118145
78897	86051
10396	74132
66879	178544
14951	147080
139582	138990
153161	144526
117981	147684
166347	3697
99899	111388
48883	66
80348	55240
79610	42090
30422	121028
137951	164595
101929	161071
94376	139676
47781	161071
141699	112355
133133	111699
178729	5593
34287	16905
122596	141031
154030	161071
90065	151761
101291	98669
61192	143552
150356	163255
115925	32629
42627	140604
109781	46668
178078	36792
13477	20096
143762	161071
148184	164561
90104	8266
50955	44234
70769	33532
90334	32993
157028	129744
114842	78875
95512	50553
92522	159009
153186	134115
118068	127343
29676	46375
145770	95846
36323	4262
15069	151857
37951	176922
17397	157502
104022	168809
6150	89734
161285	105499
51265	104445
115886	101542
39027	94
19950	8244
82513	74571
140168	120969
114411	143552
74530	152043
112619	3276
170129	42550
82709	24022
133849	83394
46823	137717
105158	169951
119125	17206
82014	39195
31834	18757
131231	152043
25644	52681
54787	152981
119492	161071
51565	97698
163062	129836
14098	161071
159083	37868
6246	55270
133301	134176
92026	158301
48832	169951
137774	7130
38117	130763
94270	83178
31365	168830
160560	143180
64200	80105
4112	166556
135052	111654
114053	116134
113353	109209
35671	8106
31173	84861
101798	14727
32281	164979
147881	173675
74125	140742
73212	37868
39938	152043
70513	15278
178849	168474
171989	55900
16580	90092
164939	44143
73163	97025
87923	144738
173478	65981
51797	2630
46798	65301
132520	132
104737	37231
93551	17701
122334	22751
118111	140178
56564	123467
65724	73746
118111	151470
143180	74132
173331	30322
167970	91550
83630	127147
53256	52203
62698	167054
84071	149194
115381	129744
157581	19880
137560	128173
20699	179092
27283	128706
126301	82635
10802	148972
152206	9645
101361	73583
30672	133280
132544	37325
53755	123015
75301	121305
51708	86300
110224	18239
120865	131957
154028	30479
152088	72745
90334	31286
100283	179241
55337	161071
[truncated: 359,605 more rows]
