# Supplementary material for: Predicting Epidemic Risk from Past Temporal Contact Data
Source: PLoS Comput Biol. 2015 Mar 12;11(3):e1004152. doi: 10.1371/journal.pcbi.1004152 (PMC4357450; doi:10.1371/journal.pcbi.1004152)
Supplement: S1 Dataset — We provide the cattle trade network as yearly edge lists, from 2006 to 2010. The dataset consists in five CSV files (one for each year) compressed in a ZIP archive. (ZIP) [file pcbi.1004152.s001.zip › cattle_edge_list2007.csv]

Source	Target
90021	179298
127860	59087
161227	58415
24855	10971
114234	62720
51211	101938
173525	72580
23588	161071
29989	80478
14311	156769
54678	90719
96797	21785
148648	74868
7524	127761
50790	171313
148972	3335
172977	85013
8755	13440
74735	110874
83142	161071
99786	155489
94346	127674
174775	119220
68947	126995
135706	155055
52751	50005
131449	94048
39895	56131
150806	163001
33107	61809
31834	123524
39041	135795
100318	148549
43023	119235
132816	139310
83120	174291
26601	6330
3150	24000
73167	25832
78013	79740
179420	129889
164448	135847
95895	159760
9680	146726
57434	172481
86127	75017
108942	57986
65808	65993
151843	163255
146717	152355
50322	79740
20664	49206
110043	16824
37960	91414
37833	69307
53605	120187
152935	152499
131717	122265
52883	156758
152935	111756
142076	162055
21031	43823
72744	94048
155152	161071
64681	59347
132896	152355
44470	33577
77599	23020
163892	38912
151930	53163
9387	57580
74125	71422
148854	41832
124311	135405
96905	133797
167917	171406
102686	52751
142925	22265
121004	116366
48337	94833
174517	89728
160169	165959
13869	30290
29219	161071
152935	15029
70677	26757
72197	178082
105840	20796
155971	146474
161547	68347
154627	111835
163146	140215
64077	156418
16616	178336
86921	101585
107739	37805
119502	29082
39343	3440
123795	94048
49185	103311
141241	49405
16011	169951
166741	53860
146697	88017
153271	34290
157167	23985
30061	140742
133444	2475
62242	25118
106072	18379
158525	120507
32671	172171
48371	152935
84758	33107
175986	83247
98124	52751
52981	63289
33792	127101
55963	35034
127421	102184
131164	87561
14311	6371
175581	173913
6246	171066
108612	39411
9365	67738
78113	34427
57072	98156
32074	39312
50874	151427
9080	104781
15371	53934
23261	169116
1215	134353
102127	90992
70103	27793
141868	132832
99872	43605
15188	72066
88140	106254
122583	161071
49234	66334
150660	81644
49857	88274
171938	163844
172432	167860
125333	70882
90612	97151
68379	1203
164980	81908
25237	126700
11664	163255
22334	126713
107620	147080
143962	17701
102688	105870
100032	8405
53245	145881
170473	147344
118997	99368
14728	33056
164513	28248
107393	75879
69186	161071
41689	77732
167197	129744
112542	39534
167464	159950
161810	108053
60375	16141
68424	141329
25760	18769
135024	37868
10423	53258
150125	122477
29583	49844
45703	27026
91157	105680
176156	62104
163291	161632
102866	126541
84427	120026
43106	25634
151615	65129
36692	59940
15396	28157
4267	30321
159760	78366
87863	38191
151794	142884
19433	31967
130907	17622
45901	121476
155637	116861
118111	40859
91482	116782
151506	86300
127121	29532
123867	97111
115389	177349
150612	94719
150175	18717
16876	163636
130320	150824
128894	42090
130281	14815
176125	98156
100367	161071
149120	96101
97076	128764
137433	101027
166830	19402
43576	129146
168397	164939
27900	110400
122397	6527
98812	135705
148618	129744
14059	79158
123605	30837
89428	178820
128762	101014
110944	24706
95882	143689
56671	111835
165427	175348
86963	99264
13919	128382
81050	166925
156619	156405
21666	177924
134952	166212
119797	30059
26427	53834
139177	173675
19157	6232
104306	11980
68081	1986
19259	170295
14090	104678
20268	165914
79245	144991
82069	96615
165998	144418
126047	145307
128186	19350
55141	139297
4158	133586
48178	73060
92848	41178
126386	95936
162799	158710
94048	122247
40603	142312
115859	27168
8095	25644
114006	168101
9598	51324
161322	128510
107948	121828
7170	134353
7167	67507
75261	101542
107984	15895
151690	18717
116859	140032
17430	133057
106175	117982
8936	177946
154560	61586
93103	93872
145631	129943
60761	178669
132481	66187
33645	123015
43875	140032
99457	44537
89041	124840
10388	29923
129318	143814
29728	141740
131359	129886
157943	161071
175942	174867
71257	4484
30967	19921
157903	161071
175670	159142
151295	121776
124874	82635
123634	59405
167860	120880
167915	40393
16692	119508
64155	4021
84979	98743
23756	76002
89958	34730
61526	80267
17072	112462
164150	45962
124443	39020
101069	48648
93764	3520
170048	124800
36811	18717
40715	150388
124919	13981
95264	56959
109721	77418
96579	17701
100283	115389
27920	159355
65993	104445
101285	161071
142796	18717
54752	131886
110224	113256
71488	119381
105416	66202
753	32715
162424	33056
86254	38244
128785	59785
23215	107146
133199	64229
98616	116366
8086	60937
16016	177864
146778	71411
144763	152499
170674	4979
165007	82552
165435	71422
146874	107739
106859	130443
148387	131957
41023	41916
156777	110977
165793	35076
160207	151302
140674	47378
112414	102768
19406	29185
155736	72471
17862	75717
88787	67244
23090	4470
134936	34427
32264	126700
73928	51062
140030	176299
20655	94833
52653	21666
122720	147997
62865	155889
93818	98206
85560	90813
67479	162334
74766	63049
148997	93194
79896	73697
122617	61824
122105	89728
82188	148849
152088	133886
38242	158612
38860	102464
111868	68764
5825	115114
25463	51440
2091	1364
123110	44772
128959	53502
59396	118049
18485	72745
56696	105748
138507	120331
13663	131886
45040	9011
142067	157824
9997	133851
146751	116500
178207	124986
86189	169951
126441	108838
38414	60809
43911	46518
70132	16636
146930	15980
6562	49145
74297	20365
59612	37056
37450	114211
87289	38601
122155	128892
88592	89031
112644	43666
155790	113992
104500	142283
155250	58026
171432	81328
149506	44230
33566	136714
160868	128423
42681	48266
114940	109691
66959	73090
55830	155392
21953	71333
110043	175233
176439	161071
9532	123157
55552	86300
67351	129744
1185	150019
71324	17622
23474	28617
75428	29212
63913	94668
178436	128706
114249	71548
83180	19402
75972	83577
20200	111971
82596	83701
161453	94259
18851	178456
131116	57054
106477	123895
32303	87990
1563	6298
126799	99824
156320	63257
125754	14869
176381	53005
101299	37056
97790	51038
104508	128510
128776	118857
18420	161034
11235	93644
104184	148549
157388	80120
156423	39534
161548	152935
54493	32779
9898	177360
78837	92019
153162	125387
111753	6232
84892	57263
27280	144738
158794	36786
36388	38718
116207	15665
128359	133998
83580	168830
14500	150690
152181	156420
149456	126700
116420	45140
76146	4034
20222	93377
65933	616
125418	144738
155421	162440
118984	157396
164939	154644
12515	38191
26941	83247
111578	158229
43747	100670
113565	16743
14699	39936
27524	135148
88207	60102
41348	39411
122438	36475
141858	126386
97744	26042
88892	66835
74017	22413
107763	152355
176791	174713
95349	44207
108808	155882
137499	165959
134374	114288
141504	111835
135271	46375
148352	99213
124294	147301
108575	150308
73403	90467
148683	18717
158277	24531
99988	178082
139856	47462
111309	141217
90334	27465
134615	7130
103375	73366
128715	87561
168536	111139
106280	64918
91679	126567
22611	124311
135172	60777
43583	81123
99996	20288
118357	55235
35193	146743
149475	133586
27659	153849
166741	129481
115246	126670
79042	155882
4554	124550
85148	43882
177838	126670
19569	39936
87447	80650
37056	123837
147330	176185
15137	65819
54055	60282
147139	74132
170580	62390
108111	81553
6514	53328
114396	15368
103640	11393
51618	79662
153736	62480
134760	41473
80159	131956
109452	18477
23777	96753
113565	39411
135894	133480
141787	68691
129567	166864
76760	73490
103637	21601
109271	76550
91855	137656
42873	22130
50661	46375
177766	111302
9603	108977
8290	15124
5489	62739
104405	154429
168640	139155
44883	157390
134105	134353
10468	125245
159828	27504
179032	156563
4543	144698
164698	33902
139685	50872
99885	4484
61504	81895
51803	55781
127169	59889
7273	104618
98552	21925
3552	107599
145485	42309
138450	50509
51135	9037
112852	445
75158	90928
147041	97963
144526	27100
72833	47448
163349	53834
101969	71266
159630	34080
166520	30029
84660	142388
66888	1738
172136	177924
101464	49206
115833	176185
71733	167646
135099	25552
116325	72495
28930	141313
150714	145251
143180	54504
114922	52203
167539	68799
55761	168101
169848	141639
19792	35788
117279	166127
136871	74424
167915	172263
133517	145002
175069	134583
56760	17701
78036	110884
101674	34200
49066	17861
75443	79682
129482	102686
49551	144137
130609	57772
160431	140867
104084	12202
157991	26771
43305	95349
72195	62478
51731	169951
40561	165314
65587	112171
125435	44822
136718	87617
47430	140828
72805	572
45506	136871
65326	82928
139507	63838
5688	76862
70688	30243
157522	143814
167338	1090
56447	69307
53295	130299
32686	120782
44470	173579
168743	94048
55359	31972
104803	71134
107763	135808
31483	65636
19799	147080
106600	162552
134163	13064
125992	37056
42313	9923
7549	59694
9567	178545
33194	5802
18057	42309
10812	101375
90065	79740
172659	158865
10812	144283
6832	170702
34287	88118
135572	23284
61968	100851
52413	137476
144974	157281
78331	45458
40108	104449
172964	106037
146797	79170
71735	178105
22703	161375
15898	106206
19730	110075
156927	560
111841	78559
133281	47378
56696	126700
157213	30628
140027	83391
62538	83391
76113	137343
34287	30861
123848	62720
162812	49206
77237	6638
148047	18717
82086	72174
78767	128841
152655	172115
126541	30008
93344	161071
56877	130710
59279	66
57291	131957
160520	77418
33449	161071
72197	87185
22512	101435
94162	161071
165368	42309
105213	11980
140028	96291
75011	38256
55795	145881
170403	34343
116872	67738
133296	51958
54255	168481
34047	84255
106557	144738
81445	6647
137004	146166
36651	56374
127576	29532
176060	152043
71520	91871
108420	161253
135572	102554
34859	40470
47911	145251
58343	132648
19906	133056
89160	63111
97014	13064
32699	161253
57685	33183
163780	68539
134382	84653
22238	147080
25468	133133
167291	158229
15920	128841
116368	142287
39371	32258
87869	78709
112203	13064
106600	21470
10937	68862
74365	43649
98895	139508
130723	65993
103548	17701
150439	56168
122726	81292
100327	160950
38354	128655
80158	2774
144526	131675
8894	126700
20683	48297
53037	53750
159224	118342
58829	19777
120479	118167
152232	52086
114185	5061
101542	166025
144526	125707
159828	103398
112733	38120
155659	74452
26755	80105
156905	72580
143194	132740
104157	102692
141315	146594
120527	19402
15250	156331
100959	719
77199	27119
16949	75363
62832	34250
150619	147823
77748	22380
81624	28178
142224	38912
67505	141263
130508	147080
57452	84085
133455	87855
14152	145307
164121	71592
93880	178365
13663	83391
93785	176185
104331	107111
36905	127085
118532	81025
138377	61516
168566	57077
41975	150666
38245	79242
166206	36753
1504	26771
158955	84836
65435	130936
155894	105680
83264	112393
87080	50620
17412	6298
71524	36278
8754	112355
34772	17701
20999	152355
173432	20191
61851	12435
4269	166024
55522	127654
137644	121776
23090	159830
73636	132509
31824	445
81091	176185
55773	178008
148246	112853
38004	118694
108115	72561
6040	156252
179563	164591
128257	147080
153593	34953
94762	16980
90248	99469
80295	39411
147933	68606
90198	12061
32529	117416
75901	126567
135787	142018
61487	123015
50047	82391
158448	37868
4778	35670
136513	145336
65313	150722
99446	99824
132174	7325
50610	27026
66689	83247
38682	28013
28420	148289
60798	69477
50587	98743
85693	54202
149425	147823
68738	104781
94736	100223
125048	93662
175262	167707
88849	3050
102640	170488
114456	50079
5232	94452
108792	172172
90565	75202
121048	137211
128927	98297
71083	40109
60919	122432
4332	53770
59632	41629
102421	33056
89632	14242
21406	116366
178572	26658
23940	18594
122061	83391
126744	161071
31438	81292
98704	85463
107100	26865
57969	159788
152947	161071
133535	163255
65378	152043
39843	161071
167363	48648
24009	127212
127574	169951
143980	173579
5549	154288
147678	157209
88373	12429
93551	147080
46806	115409
116365	135477
33944	95404
146107	148549
60694	50092
142283	154510
50356	51329
867	150666
84328	78198
154606	148999
84427	120188
162090	159544
105490	72471
151908	48570
85333	177538
24367	100112
43730	46740
131628	81292
62093	127212
81806	126835
23164	156614
177869	32779
170739	4077
137742	60974
109430	65819
145272	30029
166865	60282
73571	131886
130173	5838
94918	110703
135260	152043
67795	122860
77811	616
130286	18036
15456	65927
149585	96944
123015	118763
130427	152355
55126	49206
11449	52148
98756	110043
153675	26878
123570	65301
148999	16200
17681	70882
103326	94076
139364	130763
764	145881
177223	60282
64716	35034
133998	159447
125329	31458
148972	39411
91562	15368
63543	141031
7919	78559
54721	161878
32776	44191
31925	161071
175136	42090
32671	87561
136650	23797
72481	50092
109386	110915
139581	159544
124407	122764
139734	100848
161854	130264
84148	158992
70742	152355
117078	95404
164027	166194
92338	60314
117352	80267
134659	7581
68379	13064
126734	97007
17673	50440
62363	1203
20670	120634
52844	18549
101158	57829
100959	42374
70020	83247
30672	97025
52248	80611
146747	94303
145672	69773
129943	64432
170473	56331
38591	123509
144837	88592
132140	110323
20306	111368
147841	111835
113569	15041
6527	136183
160021	86051
35729	164742
167311	108332
76421	146066
2118	94048
157385	144217
32809	94048
141507	177447
34136	39411
80844	94048
47251	97191
93898	147903
87537	8293
74939	92492
14389	158229
25902	161071
99031	43823
132292	68062
110803	120331
142776	152355
146209	167398
51211	146668
62848	93662
34136	110985
37689	1373
76972	28200
76656	155443
167860	89728
151841	139341
56869	143814
32779	5680
126432	94048
12421	152935
70166	10148
118683	25286
52030	144565
6298	22147
141865	66240
34895	150159
146949	49206
126548	156259
142552	142650
139603	82868
86217	133586
118587	63644
85129	83247
126028	11574
37658	94048
148629	177864
82879	92492
2725	31457
158277	80635
101958	84978
66269	7888
10990	87855
125095	37868
43919	65779
31689	140032
11489	146592
32052	38120
59765	132635
178270	52129
73657	141031
131698	4610
52751	138091
70706	163255
164147	77320
22475	147080
129941	99824
48247	45967
107763	14442
109081	22555
139408	83391
163235	152782
64160	13569
94332	152355
93645	130383
109455	144815
46577	109303
133998	7206
105637	13528
137343	178395
127880	17931
166824	141263
31102	37868
124185	95331
158535	15482
178330	35995
44628	171038
123349	142774
162843	133133
1561	169529
167438	141449
120379	41241
10658	98242
136284	4262
33894	66888
56266	34427
40109	132213
54790	156847
82885	59378
77940	46872
70559	74758
103599	150943
93169	134583
55823	155249
35378	43958
149043	110171
178888	90392
174387	168481
87208	16636
55196	35377
35933	82903
62711	85602
60312	139594
153179	73345
23893	65747
88621	17526
71170	178436
108045	17692
117181	150475
85679	17701
152355	118120
93017	168481
120264	70539
147145	18717
40109	176735
145485	29532
29730	165797
2278	104781
11623	153108
103832	61290
145719	129744
113397	67284
31770	122977
61358	83904
76825	132509
129943	3142
75723	9221
57113	130594
157391	52751
88630	79745
133931	6383
124545	13421
70476	86300
122782	168830
132329	109398
149619	120353
124625	71710
99899	306
29114	616
77471	62336
9198	160296
175990	35034
48410	80105
63374	147080
95196	75723
162879	5020
125790	29754
129933	3937
71917	97963
105421	129146
48375	101364
68703	59997
149805	21528
26101	133998
123382	130666
140107	52774
66841	110043
81496	133057
169614	162825
81350	13561
29933	131359
117758	9269
70119	118929
79648	115112
125014	169106
26400	19402
137629	52937
32328	35085
91671	94048
126429	80803
34856	92492
94388	47378
79604	165959
89587	164190
84430	176185
91689	167442
172401	124986
48575	124554
164898	39936
120482	77732
15581	148482
72332	161071
8034	129746
115477	115233
40119	71021
140403	135697
152399	60282
33878	60317
7294	95404
21728	7095
5438	18036
39185	45352
156326	26169
23749	170403
175799	93012
107610	161071
81624	176699
8494	24965
106395	143552
169053	178221
170997	176185
120675	71411
163636	97295
109452	94048
142183	121883
137529	2508
169398	153481
161963	30524
166249	37056
171530	62004
41606	13428
115381	19083
74579	27528
177793	41191
77981	165457
127648	135697
23179	69092
124257	142196
147575	164146
48229	29186
135324	174227
75604	27100
82354	144526
62093	132864
31345	161071
139107	89728
130506	177924
141363	105392
31999	177851
19270	136648
42400	110074
59948	139265
104753	55086
119835	138101
87220	120864
108978	21762
35141	74522
168640	84605
12298	10570
42616	142018
104273	161071
46277	46375
110759	79106
114411	140032
143207	78063
75158	105372
179079	33107
6492	129744
171693	158692
107661	111835
122473	143023
132688	107672
92589	55662
116257	161575
90951	74173
107973	95564
32957	44537
104392	69701
153736	58598
52033	7273
140345	76279
79933	80267
4258	107452
69582	33584
148922	99213
18055	87913
29460	65301
79504	82869
54468	83963
92013	56342
47208	90121
140264	150867
124786	133866
7707	34427
97014	115446
49378	146952
97744	150003
153050	88160
104550	31972
110616	155822
118790	38244
144223	55336
1503	116749
25358	49334
146589	15368
65567	29933
36546	114170
16974	132198
117864	129484
30880	111756
92835	67679
168115	140468
44382	176185
165689	145307
24845	131153
127394	147903
8971	133066
5752	102291
22448	130763
90121	47208
140033	43016
150738	32779
63495	17206
74149	106288
106929	109219
91915	2328
2195	153241
41859	135946
93450	21246
122155	6291
18271	103911
88205	53391
133388	24717
127756	70499
126513	124460
24146	164146
156889	91355
166634	119475
176172	98743
38527	76002
170325	75414
18198	96252
107980	101961
65968	17701
54946	161071
160260	101542
66172	107886
85846	13786
152028	55503
133849	87393
5892	92639
113642	17701
143895	133586
121425	94048
120700	38416
61675	21272
23777	122093
55199	84131
20437	13440
56005	175625
5599	168101
150753	47955
17745	142732
41611	145307
39021	2030
13643	80177
65925	34287
76332	152043
130335	57034
81073	91628
99506	113256
172945	103974
146460	11304
139582	71838
133480	64229
24150	35034
101361	163291
105083	156418
57644	100168
38437	25552
159674	164065
164121	6298
176570	163172
162869	2490
170808	124800
156944	109060
18958	135697
162936	159355
78912	38912
178755	147923
24344	150245
45922	69307
63245	136263
23223	133354
33243	964
149451	27241
147431	66888
13797	127531
89700	127761
14323	34478
64506	4855
145912	168830
41932	136558
32506	161841
54476	174291
41357	159723
70918	113256
172522	104784
74588	85177
103381	80105
66824	48561
159595	125572
35003	7273
8939	109057
133145	38783
121477	106323
160697	78559
113964	174227
174800	95404
3948	17701
143302	68606
22966	13513
118400	32644
88691	93308
164450	44609
164623	32530
97972	6761
124443	134085
43970	5555
39149	67738
94875	87019
141868	104817
10812	150630
110545	89848
13204	12920
61447	6046
30341	80894
116526	124010
169859	130763
102865	162792
109050	61586
102871	111253
22132	152043
27951	176455
52647	167555
147536	31561
24793	63353
3711	168479
114171	94048
109933	52751
154089	106328
178476	40230
9044	148393
148414	91421
82907	122709
14178	19402
106174	73420
40381	135946
6192	60584
174613	3673
92469	133133
163694	78106
54376	51714
80967	2508
84970	68062
24295	161071
130207	42986
4086	105171
34312	33107
30330	120269
419	110043
35116	165959
13067	143291
6527	60158
69452	34640
179495	149467
108273	115889
137812	137744
9506	85735
86397	45840
29916	34427
99677	66258
170865	154025
52167	6914
138740	127761
9022	154288
75158	124035
86901	171810
113648	101027
32390	30059
19704	65301
70323	16953
117822	16520
134093	140679
16744	47737
136207	5936
163675	86386
89576	7373
95157	52275
126596	109386
137562	129744
141740	59650
165478	138128
15461	87394
132323	94048
178113	147520
82649	86051
87746	129744
73143	97617
72442	83247
174592	17220
46664	174762
57304	174224
176714	33333
56269	80105
176508	115929
132922	145058
21494	77147
102599	22620
99708	152651
123795	82362
123425	55906
56693	141263
19020	148922
88778	32533
156113	94048
82490	22566
54163	156605
14336	88274
32891	152043
155330	113447
47445	142407
64224	17701
61755	114027
10333	11489
150487	60215
16710	95125
133998	99132
30852	26771
5917	99368
113575	156313
53464	94433
30714	86051
135213	103339
30154	151427
147997	105843
86595	73793
107480	161071
116868	54859
17147	174291
177108	70595
79612	17701
116802	78499
125419	150132
174606	6936
92835	55225
52010	132091
89160	70125
173812	105710
22132	154484
90679	93644
59973	15895
43283	118324
36374	139215
93014	161071
27218	17701
44956	80754
82427	97812
149619	17701
101504	83247
13078	7273
7816	176989
75846	59042
97526	17206
14553	3570
126025	4484
133158	48439
13678	36812
179032	176246
142021	169860
125407	1529
63904	84977
155262	126835
114200	28031
42920	68606
177268	147823
100848	50553
139520	123245
11252	75202
50930	52539
140713	76321
78830	104781
10243	862
19578	115072
93964	60681
58836	157807
82054	33956
49541	161071
125202	83901
104449	89728
68469	82635
3611	8619
62954	135249
93071	101152
71123	138011
10812	77767
131815	51599
94507	80704
176094	163255
43717	125949
133429	30059
75586	137402
134067	95886
14540	115793
3067	63487
107213	78559
82599	147593
88630	61836
168536	129744
24159	52751
89380	36768
133832	81292
35116	54392
16964	17095
122132	30059
86392	164742
38855	95404
73715	164160
110602	51739
133862	51495
60694	52203
22440	163958
157025	89467
66352	4484
169157	147275
105649	67248
11119	165623
145227	86018
63674	13440
112597	8389
164776	171251
141009	152935
160926	74648
56288	14242
106705	121262
126389	14379
62307	42550
175931	99689
20836	168101
20487	141263
51587	29856
174672	60937
140155	119881
73602	129744
30154	47448
137613	127288
53489	60256
24530	49337
114154	82461
91863	151896
97651	145881
105339	130391
2108	169487
57091	77626
5884	29919
152947	30290
49988	151033
17119	139203
164321	10623
146168	111756
115081	91521
24793	18043
75132	43544
129642	115818
67905	161071
124443	68039
150613	44963
28252	18387
76788	24900
14097	100252
6896	160950
44165	60259
113012	6298
148194	84022
153717	21294
113039	144483
26427	87455
64328	145881
61915	161071
24634	13826
18840	57352
72511	3142
150127	97531
110770	39411
53852	161071
25468	33056
160755	106226
116741	96252
113632	155809
130763	94055
44399	46833
31141	22293
171239	172263
125255	122011
5884	143814
18958	80549
49261	161926
155351	111407
149398	111835
132932	158992
104794	53290
50999	616
107229	56819
179503	118049
68137	105700
19416	172171
166037	137602
19689	141031
168127	128302
112534	77345
83889	116216
80705	74665
80347	41085
162927	163255
117928	118412
84355	95496
88235	135697
1715	41225
164253	147092
124061	100047
7170	70655
162399	152623
89524	11980
66363	140723
126356	159239
62079	156583
9067	169256
30880	31709
72246	42986
141439	74478
1380	50756
172962	60282
28225	159544
109004	73446
176996	95793
23048	152688
123015	99475
50056	83963
11736	18441
29632	38903
68760	15706
175474	86334
20098	94048
72185	133998
149629	31377
11628	133586
28839	89514
12374	8030
132699	129498
4959	91351
5854	106163
168326	101542
147608	20365
16141	99824
170721	145336
167131	130383
159760	99213
61132	152043
163563	36673
107949	60937
168335	65257
130763	214
135405	13731
136754	18558
168393	177365
98404	63780
92382	141617
128258	43823
17079	146594
133273	38256
82745	133324
94368	113397
112041	161841
1519	167464
156923	4332
123257	144375
83167	1898
115101	130751
170331	137619
80408	30527
131677	50827
94186	101261
82834	132864
87503	108437
83275	112797
136849	110818
113391	21676
111692	7974
175009	78591
46239	101699
127713	53092
42859	60282
89320	6256
135758	33983
137714	30917
41545	142018
14532	179309
137878	173154
55086	160205
33677	39411
158513	111756
17692	48118
75411	43388
157603	116664
169361	155392
114401	52751
33760	17701
65905	81320
69680	42090
166693	170541
30475	116323
78548	19048
161590	2014
59417	147080
106649	56762
73607	133133
100882	59889
99765	114657
81164	56882
75158	33025
55193	42986
99125	161071
43135	132886
63792	166925
52734	55034
70914	70807
72352	85581
171285	112661
32793	176299
29634	44958
91984	133057
13743	28728
163851	30549
119819	34427
35549	92902
16714	108332
153907	130936
66449	104542
61602	94719
84715	68508
18562	130763
161451	149851
68009	135156
125353	26852
136727	122154
101856	110436
85495	143552
88491	58619
111460	73996
8971	130119
16949	45525
46577	118680
148999	41170
166144	75660
66638	7170
44772	170949
155430	17634
35728	94950
7549	143023
165982	64355
40025	21402
173179	120364
97776	79517
168760	46833
19542	144386
126669	115072
174188	54392
105071	152823
112568	95331
169571	29616
153655	145654
20721	19865
169286	168830
125159	161071
68122	53328
14197	33520
123438	66968
101425	55377
128126	44772
7169	174849
15437	166864
82235	114742
152935	162642
159039	1172
53323	63780
109452	23097
150640	172171
169868	116534
112778	78559
111786	22259
10476	76647
116156	62005
122371	133133
113201	21786
4398	28784
138316	157777
178826	174849
176113	172158
13869	156331
75158	143414
129282	174227
144577	38912
14093	118628
87718	161071
166741	14871
103580	43823
97391	43227
103326	113999
145969	146874
7199	100755
95506	125569
140268	94950
90297	31579
136373	39411
124196	153686
141723	70221
17449	7273
96278	82635
170439	47883
60769	94048
105506	152037
35450	24944
77747	12166
21877	59889
89994	145474
34093	60282
66927	57836
178154	174703
99741	165236
93782	60914
17088	107111
133135	108564
16707	176185
79523	115833
160049	78909
8817	110098
75144	19578
33275	11489
113521	43786
99562	41191
102914	80267
86290	161071
20200	95006
79839	144738
113655	108126
78071	64280
61672	144217
22228	93732
179566	86051
77996	39354
31053	26771
155175	38256
110338	41138
92835	55480
138631	134271
164698	98219
59721	150473
106264	77572
169485	62739
81358	151915
65554	79695
132329	170487
11128	167566
93818	148206
134103	171084
36303	166864
124700	161071
10344	17701
80927	132353
56760	161071
11714	116434
139408	126141
109290	54053
110937	15363
67781	5639
27104	79740
145785	157935
86238	15088
120303	21762
118429	143787
144542	157463
27773	75549
53995	46872
26658	21020
132941	33056
34016	164591
131842	87281
24193	142018
146261	131284
132830	72471
5691	33056
156005	172116
56185	179199
46497	146564
47852	69307
102160	66621
61451	84832
163896	72117
34093	81559
139518	40361
179252	148169
104704	159760
48035	112857
140658	174718
71359	32779
150551	135156
63374	88017
135159	74532
38824	38126
172983	104994
171455	110291
65286	20173
131164	161071
176991	60282
102557	82335
164620	161071
21855	176647
2598	35105
173099	78679
28263	34283
178908	82635
141868	25454
34089	93662
[truncated: 334,393 more rows]
