# Supplementary material for: Predicting Epidemic Risk from Past Temporal Contact Data
Source: PLoS Comput Biol. 2015 Mar 12;11(3):e1004152. doi: 10.1371/journal.pcbi.1004152 (PMC4357450; doi:10.1371/journal.pcbi.1004152)
Supplement: S1 Dataset — We provide the cattle trade network as yearly edge lists, from 2006 to 2010. The dataset consists in five CSV files (one for each year) compressed in a ZIP archive. (ZIP) [file pcbi.1004152.s001.zip › cattle_edge_list2008.csv]

Source	Target
176450	129943
46977	12000
43734	92768
51211	101938
46872	159039
126670	68170
101316	65927
50322	79740
154658	57029
45879	101853
26255	95072
164064	92763
146594	155830
21298	2418
149431	165980
120777	42419
7861	88886
40253	37380
21652	161993
27463	44956
31096	38912
154992	160707
126142	8074
33107	61809
159448	35501
171055	63786
159975	84700
9878	16708
89513	30258
69320	150207
27801	66888
61155	161071
170149	99440
78013	79740
113999	32193
20288	58101
95895	159760
57434	172481
55141	139297
81542	30290
113832	143180
67885	152043
65808	65993
151843	163255
73044	130404
33716	90948
124096	62739
37833	69307
33107	176185
152935	152499
66798	159827
142076	162055
128108	80105
107743	30494
125367	125729
72744	94048
155152	161071
92808	173824
89711	136625
85496	164529
9452	139833
77599	23020
156927	177356
123031	94284
73301	62398
86714	59694
149024	7826
124311	135405
160381	147598
111170	90480
126656	35117
106831	550
30372	35034
174517	89728
32074	159355
29219	161071
75239	133133
73403	90467
27415	132041
42550	105585
149223	55127
20770	145881
139641	24929
18084	84447
168604	44956
164740	65766
12237	74106
8732	145881
52573	152499
51831	176302
38995	112414
123795	94048
28133	161071
117395	88274
83820	139195
54356	936
69307	36439
42651	179320
102717	140265
107082	122477
116840	60375
83142	161071
116156	74704
88796	179152
77237	6638
158525	120507
178264	13428
166473	111835
60597	29532
175986	83247
31794	48425
115072	152259
140261	161071
9048	171449
127563	35076
167615	166925
109632	88298
100016	111302
10757	64200
36556	97602
222	124479
110784	157888
121526	103307
164939	111486
153000	176185
18801	27904
169055	166556
15371	53934
145101	49148
161306	124897
121444	132196
64591	47480
141868	132832
99872	43605
122583	161071
19089	100040
95950	134791
42826	4702
134185	17701
84328	167754
32121	89812
172432	167860
76457	137211
67874	48556
139581	159544
59021	156420
61526	15482
38286	132509
105078	44408
38417	50193
149612	126335
103057	106682
160300	572
105256	123795
128528	55733
128560	54981
27580	53834
175268	70025
166781	41916
127116	47640
161810	108053
60375	16141
116320	97229
135024	37868
9806	30940
29583	49844
140002	2508
91157	105680
6982	17701
134527	30128
154525	30768
21728	7095
47128	129477
57182	69701
62307	84071
73835	178545
4712	137211
1976	12665
144976	179328
150587	59194
91482	116782
116105	47378
147839	36902
9805	136987
104358	11461
51454	104542
80679	104799
57569	111569
16876	163636
122474	110589
77467	104781
137477	49227
160260	101542
119137	80747
7751	33333
166866	79602
44104	79458
128762	48646
96161	114911
173748	154288
129911	80130
153775	76848
135050	156331
122993	96200
111536	142298
150049	96245
75158	121713
68691	42374
166403	176185
129836	44516
157404	161071
81050	166925
101956	126835
29922	24137
123349	101261
52736	1489
134952	166212
161928	87967
158277	113681
127433	56976
70119	177393
5028	128706
132065	90012
153162	176185
102238	16726
149477	44241
86675	176185
52239	161071
121605	44987
95875	48556
23371	124061
164506	154808
117811	62739
126157	17701
70287	30549
4481	72775
132103	77364
116005	42550
92848	41178
823	50782
126386	95936
137912	48035
16974	4819
100423	171270
32983	91835
118734	2109
92131	147080
114006	168101
106942	143681
174962	158992
117493	164131
97963	108910
2743	165133
115081	91521
41241	177807
162353	27642
161071	8278
38720	157463
222	15595
51587	129334
142113	143552
33645	123015
105734	92335
70827	27119
108500	1491
50661	142018
129318	143814
153857	174853
36235	168506
157943	161071
89204	122880
134315	43467
35964	616
144826	143552
157903	161071
97921	70846
71019	161071
99125	161071
64155	4021
8971	130119
68049	1115
123634	157977
106699	126700
14514	116366
124443	39020
133832	159760
55364	161071
119164	61790
16118	147922
65589	164979
100283	178284
55907	67194
28651	156313
27920	159355
158075	152043
65993	104445
168746	153480
101285	161071
26568	119481
171459	51072
170951	62739
110224	113256
63537	50790
131293	2317
141128	24618
17904	110032
63374	88017
84259	105004
38805	95843
99479	8096
59311	155560
146778	71411
118928	49227
48035	5394
36114	27084
146874	107739
70119	77732
120476	25761
148807	445
127999	18796
93029	115304
100364	7373
4186	158060
122617	111654
65566	144812
111892	161071
89524	32258
174408	1861
127880	76826
125304	116169
8463	18277
5295	13440
13639	109453
38348	69092
122105	89728
82188	148849
111751	87561
19578	16500
26730	109784
133998	173454
2725	135011
36213	68387
93263	165598
84961	141086
9378	35984
18485	72745
138507	120331
144161	86793
167438	126907
57659	19578
95222	6864
50896	42448
153692	38537
131690	162758
61788	31889
126441	108838
165784	445
32072	4702
48858	107599
6562	49145
83742	131886
59612	37056
37056	133586
140200	79740
23763	6480
66228	34652
134055	144738
162282	24980
32806	39936
11043	174291
147402	18809
11269	161071
61011	168602
133306	169279
112606	4049
136836	96457
99289	119660
19259	78485
32747	8986
176439	161071
156672	25012
24404	136465
73901	42309
165007	135267
156208	13010
178847	161071
107148	157633
27521	59832
43600	144526
142216	152043
102905	146817
82596	83701
129933	39979
101856	167281
19244	5403
4569	171543
28233	129055
153270	342
158331	37868
27330	161071
148194	160464
98350	140682
161175	175970
105548	65927
152935	24800
96696	176179
124096	162792
39903	157463
124931	119186
109712	95404
133975	32534
93465	46872
22965	64122
69851	133309
162765	165217
117379	124362
141595	11304
84892	57263
96485	159760
159186	19072
116207	15665
90252	162164
11128	10910
81598	37325
34542	69243
125981	123581
3314	128841
173441	15895
126037	96567
72015	42407
26941	83247
53328	160130
178272	37024
12177	47640
39021	44162
28568	114144
14699	39936
147997	13440
147903	136686
107763	152355
42342	16402
3032	168405
106646	67043
58540	166864
45878	116534
99784	113705
171863	37974
13289	118145
105202	5157
141504	111835
9805	11574
130172	140032
97359	78837
123828	159212
4712	176185
122509	114211
177540	71422
16707	13252
18649	42309
177384	104781
91838	79695
35450	34409
102044	25761
156944	71918
160868	95249
24599	13440
112078	81330
65003	89697
140264	22762
46872	64140
2816	140887
83008	92771
145163	32967
159036	67417
67779	89958
3870	3838
26026	74108
124993	42309
64731	162749
99947	126308
109452	115768
90647	104541
26513	140539
785	13440
177838	126670
93010	120710
46401	94048
87447	80650
93221	153573
175513	3905
54055	60282
147139	74132
130246	17545
73506	127761
145719	161071
114396	15368
103640	11393
51618	79662
20248	53259
111686	157991
10684	161126
84273	17701
53190	175678
168761	73620
15296	99423
135894	133480
139310	46243
97571	25761
103637	21601
89201	144756
167543	39411
73421	84922
34442	161071
98408	85854
8290	15124
20200	108003
177956	157582
162826	49145
81253	174291
173907	143814
5081	144526
110706	156420
179032	156563
67347	133788
61504	81895
58657	47252
49347	64325
75371	42868
71245	4394
164005	158710
177502	11739
68024	39411
56187	18463
67232	88388
81885	37586
29676	46375
94286	77417
69004	4484
130763	74869
101375	52751
3759	70174
145188	31872
71733	167646
135099	25552
75306	95114
27351	31972
15547	143628
143180	54504
66915	91894
114922	52203
43109	60282
159760	79869
55761	168101
121564	139117
33107	123245
113735	89803
62501	134353
106117	153767
37815	177247
133517	145002
175069	134583
64597	87990
116156	23323
151521	158353
14462	162402
56320	106600
42751	172135
67066	75246
142040	68062
78755	48556
107130	31795
113044	138790
176113	83538
77048	20548
90537	25416
146697	88017
74998	91405
163651	59940
78923	97560
107091	105715
101964	66927
146579	143242
171197	172532
152293	41262
143994	49145
71432	155440
70688	30243
152935	151328
173432	89749
159570	89958
174878	56998
128262	49844
52084	107641
62920	86347
7114	64200
69184	166960
145740	7436
30001	3270
50907	76087
63526	73920
115745	129477
56941	15482
120735	123398
89695	3939
54062	173740
62258	63049
172710	20123
164939	174585
17307	60768
146874	148462
112998	163255
34287	88118
168687	74604
39928	137211
167594	94287
108846	76024
134138	63459
70359	101905
171412	168315
73751	35076
22703	161375
156927	560
175230	33056
119492	76706
133281	47378
105870	76033
157213	30628
83898	159800
113655	117578
70788	104781
157459	91243
16874	141494
166127	113521
55934	148225
169797	163255
112723	2797
46277	138790
155436	14728
56877	130710
59279	66
115585	136157
2385	24968
90334	115163
12113	138695
70679	93987
94162	161071
165368	42309
15880	120269
117542	66888
170403	34343
161071	41389
44685	166003
178270	91032
133296	51958
173915	33724
143234	94048
143343	46833
52188	24648
7582	102927
34588	172481
11688	135985
127576	29532
78121	75984
71520	91871
21931	137211
145906	71907
139002	130739
147278	161071
161258	94755
31697	110867
98333	108332
27910	161071
120419	151209
16872	118976
90773	177106
82568	133788
134382	84653
124414	73403
25468	133133
126843	94185
66638	29980
97901	6950
54118	66888
87869	78709
164435	90053
68722	151168
106600	21470
154831	70700
96106	20602
11516	9021
130723	65993
43717	14851
17107	145251
156788	40213
136814	80754
65007	171810
144526	131675
8894	126700
144526	77685
143895	144738
95021	63305
120479	118167
56760	119626
102508	80803
31674	77688
176112	17599
29582	83357
140207	157463
34943	124420
124222	107111
104157	102692
127793	43544
38989	63361
148173	50390
158625	101983
102722	126386
24441	68935
158396	15368
80569	147823
150619	147823
9556	83247
107242	145098
170108	176185
132978	69307
22126	153368
127576	94048
11638	32779
27978	133788
133455	87855
97558	164465
93785	176185
164452	13252
40625	113256
85256	101339
90589	16024
137447	37056
114277	72511
162628	641
38245	79242
92122	143447
74929	3270
7781	57394
146594	28767
3234	63332
83264	112393
152073	173005
87080	50620
29557	36667
55803	66722
45408	121721
96985	112461
72943	34427
139982	82273
20999	152355
3244	13124
125818	23328
101105	175173
128541	41191
90378	74532
149345	60282
137644	121776
54193	98993
106206	150132
31824	445
81091	176185
118837	28403
38004	118694
111264	1118
79942	99824
100560	122520
50511	12071
90248	99469
68569	168101
146930	38912
161975	163958
125926	125572
28982	26229
35934	54358
11211	17153
136513	145336
65313	150722
179232	2014
59879	12071
139980	36452
106041	111835
165130	94319
163049	153480
103582	28584
76332	38075
109080	50790
68738	104781
10431	1726
111156	129448
100862	42458
125048	93662
170799	81420
148492	47640
169416	19596
179268	59042
22497	39830
52552	64756
50331	30522
155894	115929
95795	11304
21852	95331
36235	137399
163049	16241
102421	33056
158697	171313
28982	135697
146742	85602
65671	87948
100358	118998
46443	19402
151289	123209
126744	161071
8508	50896
100125	3142
37745	676
96693	88684
152947	161071
65378	152043
39843	161071
48852	111130
24009	127212
172522	33749
29560	95404
63519	63611
46806	115409
127793	34427
33944	95404
78545	137763
160504	142650
106140	163533
143180	31889
44407	108627
154606	148999
162090	159544
49694	31917
143180	65738
142918	132864
74758	31085
29611	23847
43730	46740
41357	148227
75014	145328
29105	81054
81806	126835
155743	18298
14166	108956
59132	173652
130173	5838
63434	142759
170657	109711
103669	31778
99578	6305
77811	616
161358	177985
13361	149915
149585	96944
72619	104781
46275	77574
44828	59886
98756	110043
140492	65738
161281	11251
152871	33107
9185	76092
20422	84706
100944	118049
78645	34287
159659	53732
76050	134107
147107	8293
54721	161878
142628	94045
52593	1265
31925	161071
115863	76089
40767	69092
76883	43834
55020	105509
72481	50092
13649	27324
84148	158992
154114	142967
25237	126700
49848	28060
137857	132070
109580	171291
30250	60021
70020	83247
30672	97025
127498	16243
64318	168942
10100	94897
175952	89411
38591	123509
137735	39343
20306	111368
147841	111835
6527	136183
130087	19461
167860	162715
2118	94048
176467	29563
156536	9688
127980	113589
92647	139268
104052	141031
26109	163144
150250	159076
17488	88086
14389	158229
25902	161071
112797	178781
67250	171543
137755	5403
109452	171129
92968	66888
132299	178131
39018	165959
130613	108789
126432	94048
12421	152935
75910	80931
26405	28567
5658	98993
23371	17701
176230	105870
149425	17974
114029	77501
6298	22147
103406	110970
174291	34058
142552	142650
107589	66834
85129	83247
149475	94048
78425	80105
140964	32884
111698	144327
133622	99824
141964	147080
97067	135211
4008	106600
132830	64849
4640	66888
111546	4447
164165	132864
133998	26282
28143	32121
68263	59431
129370	147451
94601	108956
172117	115072
71419	80120
70706	163255
65679	76007
50720	130170
47582	41138
142735	96643
32615	131743
52116	42489
133182	31770
94332	152355
84104	135697
158854	53263
97027	124420
64709	4262
87067	119381
41689	77732
127880	17931
98037	138913
55535	78559
78121	19037
73127	27010
158535	15482
178330	35995
78038	176343
133787	29032
1561	169529
126843	30755
118267	168101
42323	129109
36792	178544
136284	4262
33894	66888
13960	2215
56266	34427
89557	72827
98332	131382
31794	61765
94975	107978
167402	146617
124191	103599
55196	35377
110578	35602
38347	560
45292	163849
60312	139594
103441	39173
53963	143552
110267	89728
96704	159760
127598	62295
71170	178436
137620	69679
110285	77950
77747	152088
6786	65993
136645	96596
160118	153050
147145	18717
147435	151499
145485	29532
161803	167269
88630	151762
53679	56896
59879	99858
23969	130943
164283	13064
129583	143759
75723	9221
82838	23626
121899	76002
124545	13421
150617	43535
151715	57029
100214	17701
15848	49411
144526	42992
38710	78399
29114	616
21691	176185
46845	7473
108673	90955
7064	43359
9198	160296
6960	29754
48816	150261
116033	95404
67874	120718
2218	178013
153037	178404
14350	147758
129933	3937
47898	445
154947	98678
101055	61012
68703	59997
67920	161071
137748	101395
107083	69307
118616	45011
169945	38040
49287	101938
81350	13561
112872	107496
129745	112135
93827	5935
84646	31972
46113	66477
53993	105485
178534	94048
91671	94048
34856	92492
92800	11739
137026	147080
84430	176185
82656	137605
19244	69307
79410	118782
114624	32239
15581	148482
28855	17701
72332	161071
125176	82633
51820	2508
140403	135697
144602	147226
78804	146428
144169	135697
108156	149608
34660	35034
21960	11489
137791	94048
28205	132468
179114	93275
133589	147385
51135	134081
105727	124233
169053	178221
120675	71411
109452	94048
174170	170184
65554	110043
39520	174703
34043	174651
166249	37056
31078	139549
38886	88141
41606	13428
31712	129279
90814	94719
110170	30929
127648	135697
176673	135024
158697	50790
124257	142196
141868	21278
105160	38423
68532	114657
171728	161071
139107	89728
178908	173597
119757	143987
19270	136648
127343	144738
50816	19402
125112	72511
103804	60503
6581	41466
7125	112207
53741	50454
125658	163049
27826	92335
104273	161071
150046	104055
173855	59431
74212	34287
172858	100993
119486	135697
101217	86122
179069	108503
37868	62739
152979	76408
59432	59042
69218	141004
116033	138790
14027	103363
41155	88017
11179	65738
118547	84079
113655	104124
103559	135697
122937	105256
126017	86506
143703	29299
148922	99213
79504	82869
177270	80105
62586	113165
511	110824
35862	89160
115688	38912
80693	128619
36209	137578
7707	34427
102416	46069
69384	96042
3546	114682
169224	37350
3637	83938
110616	155822
98815	128706
1503	116749
126503	12000
88290	124986
5094	51019
65567	29933
6880	92890
16974	132198
153088	138246
171405	36121
83819	27528
92835	67679
6960	2309
56137	150354
44382	176185
115190	63075
75830	105752
44322	143218
127394	147903
82918	119620
42980	169773
150738	32779
48063	94433
74149	106288
146525	26771
141491	116964
60327	51822
54288	32583
55071	161071
150334	19578
148201	114859
156564	13579
18271	103911
108307	95382
35792	37095
20046	155764
39047	13064
77738	52030
30956	138393
156889	91355
157903	129448
96651	161071
46152	43671
132478	104341
107771	83963
18198	96252
54946	161071
64459	158380
156564	136725
115894	43823
114512	142804
152028	55503
167332	164276
121425	94048
107119	80057
55199	84131
20430	129146
22830	109519
62810	6302
5599	168101
62538	140032
59769	177486
4139	81910
57236	75975
70431	177171
94024	50092
3380	2508
46588	15482
36843	150699
28617	125996
171799	178523
47087	26119
146460	11304
169622	87561
58966	79879
22387	129477
157325	14442
159674	164065
164121	6298
50896	136788
54476	54392
18958	135697
59867	84892
141030	39011
140632	137211
44339	23559
168640	159644
71123	60397
124353	114211
125329	91759
54163	36978
163708	4194
150708	4610
26727	147275
33914	30059
70052	83936
17374	139359
35877	167909
72394	161071
28716	107830
60089	161071
56917	42550
128801	15482
103381	80105
118562	161071
150325	144738
171624	146963
124854	62739
30765	31659
75464	44772
164533	13064
31496	75464
27144	62005
2658	101542
36570	2508
93230	79763
68252	616
114325	165959
159681	68458
1083	162921
60004	12662
91838	176185
131516	45011
161358	99808
1177	92702
93460	49260
106743	38191
96591	37325
71040	33333
40258	59889
82235	62005
47130	118767
10453	50896
10812	150630
39682	161071
133832	104781
19328	77196
109759	163958
146906	4131
59609	146937
47223	141499
102671	153963
19752	147905
179362	50234
98654	20258
147536	31561
113226	80803
139514	11208
109933	52751
173616	87858
138235	33520
110006	72748
94004	135931
72175	161071
91632	136310
162028	112377
134662	63075
66683	115053
39340	157582
124	115651
77537	130383
84704	77036
81924	151168
92633	98297
153462	147080
79181	46518
140107	138043
147013	138790
6527	60158
63816	35810
52475	51433
159760	99440
174264	171918
39591	71422
83078	30628
48068	97025
178395	45261
74760	77688
42313	175912
63337	94860
62603	26611
75922	144655
151043	7468
77720	78612
139518	36651
36999	153772
177219	12000
121960	20409
134093	140679
103703	61872
153290	161071
20362	81278
59756	42309
38249	29933
55063	139444
98993	41241
108846	17701
140134	73313
95332	92902
11457	154675
151330	94048
57245	86396
115208	99823
12177	95404
73143	97617
113371	45848
31465	115651
115779	161841
165267	49852
132170	138914
109214	31709
124190	119076
56269	80105
173496	129836
23596	93049
14052	80704
134287	28887
23837	1868
123795	82362
89623	86530
39371	38912
33827	54858
4661	112920
80830	159319
30682	146952
166390	39936
167738	134598
93205	11739
17948	160633
133998	99132
30852	26771
147242	83429
26211	144867
65912	122247
30714	86051
51203	29996
30154	151427
15623	33059
152255	133866
107480	161071
59231	104781
150968	36442
17147	174291
84260	21960
89779	163255
64443	146741
72690	58798
93209	21960
86690	66888
67423	126835
83408	143180
89160	70125
100168	87252
75756	50945
128901	87394
43283	118324
28711	62739
36534	166320
158277	97448
149619	17701
101504	83247
13078	7273
5595	77177
143433	3191
68823	131841
6545	137343
69990	170773
51708	115301
22256	133586
48178	73060
148498	80129
89123	1747
110032	83850
73426	62596
144526	150228
65097	5988
87922	26771
10243	862
65432	12429
158328	81054
4670	169531
101245	120347
78855	133133
152601	17701
62954	135249
71123	138011
155215	98713
75264	13792
173339	116569
106116	174703
94507	80704
178075	161071
25096	131039
46706	83686
43717	125949
167447	110528
43890	103134
170320	42877
67394	143199
62258	167359
103021	174651
114612	3142
72417	151601
174694	112355
124575	152947
139091	69923
175399	118502
8831	13786
17120	69307
102344	143180
70386	135639
38855	95404
164607	112634
163363	43945
97864	9918
75756	171257
11086	146071
136814	52850
10797	87457
44248	69807
104142	78454
34178	178513
101807	169705
162438	139967
156455	67889
87450	163049
106555	28523
168195	62296
148903	68334
20836	168101
101040	67585
123511	7273
127218	33056
137613	127288
166347	147224
72397	84111
104582	156420
98993	102686
10369	70846
64232	41296
88949	150584
78643	140742
106395	57829
118934	109057
48337	136987
153709	64200
17119	139203
75246	61653
116093	92335
79636	171270
139218	14984
157275	101291
63809	86965
174800	53259
36609	64663
129534	43227
134964	91465
127713	95566
8096	44235
56468	54595
30341	11315
108315	39219
178594	62272
33270	106189
20269	84708
161071	126049
84014	98222
55222	168040
118706	81025
35930	154159
91838	65854
95003	26130
146413	135697
79130	145154
59907	61044
136788	161205
114140	26487
44399	46833
166864	144069
86689	60420
169448	49412
5884	143814
30965	52751
162851	4262
113397	25545
148854	122759
83644	16530
169160	173586
121226	73552
88089	133586
96057	103599
38947	172481
77678	91237
19416	172171
117026	110985
158075	2508
160916	149307
20827	33577
92371	97186
8939	127789
50216	130429
33914	118667
88233	101356
13762	118768
84355	95496
23763	149082
155573	15259
53707	10475
21000	84622
74141	175251
87431	115928
59763	102017
96532	99823
110609	65993
166741	67107
94460	66023
160989	82316
117187	7831
80495	153674
124980	106222
59385	163774
111220	135697
45905	8782
167363	64200
165457	111654
158277	63584
113256	96294
109004	73446
53197	80830
13775	47807
62810	161607
72067	66888
24858	144526
105248	39534
19982	137211
18271	445
102152	15980
72185	133998
158312	158898
68866	43066
28839	89514
12374	8030
164440	75044
72798	96345
11118	72574
129618	49220
111392	22265
91659	48556
58017	41604
168906	75188
100762	170392
89175	41241
11124	146129
55086	131789
30764	38256
62961	154649
65114	50280
61413	66888
131600	137069
4036	165485
80348	11415
117165	84669
139533	118886
28420	93031
81328	161071
17206	67594
71776	135697
130960	158710
103599	144901
86465	172171
23145	139959
83167	1898
115101	130751
119826	15482
109012	28104
74013	143814
72511	117973
52228	2508
82834	132864
85850	129235
45545	12682
81624	29143
136849	110818
113876	64229
88325	145251
32121	58308
101496	83357
152767	130383
136561	173579
107589	136763
43916	28523
166920	161071
98815	174651
55086	160205
113781	161498
123424	31537
64953	113073
48207	127891
62704	10812
144133	158992
134834	24968
65753	140934
114401	52751
78791	98616
82907	176512
74805	16832
174858	172633
161590	2014
17203	105942
73607	133133
32184	145307
128221	123293
21371	141748
161071	176935
131738	133998
164812	6594
17701	163740
112321	144200
72352	85581
105434	172203
137378	35295
108312	145380
27720	162792
123795	124504
91984	133057
163851	30549
169816	45320
49015	163562
138386	113448
86717	59258
19901	79740
92048	11288
68009	135156
94579	176264
129315	121867
155110	161071
115302	174240
107787	1106
48251	63075
48096	140032
41096	9048
84979	98743
100546	130600
109943	80484
120701	59997
73021	37185
2868	120038
101542	49872
153830	170024
115034	162070
55114	1361
165982	64355
40025	21402
26561	26896
75786	99639
97776	79517
23962	69907
9253	161071
161146	87561
177613	160548
19848	102927
151588	5625
20721	19865
125159	161071
173855	126049
46872	37864
129841	12885
171269	59042
82235	114742
152935	162642
76723	24370
54105	148723
53323	63780
96905	63838
51532	106806
24584	95984
124673	164545
18395	83901
133480	139508
122371	133133
32808	83247
86042	141733
13869	134470
3216	111654
78626	103783
84131	141670
44917	169940
68520	81748
75158	143414
164760	112990
108731	159355
70788	72906
143563	94048
65455	46445
30604	36439
48131	17701
86391	151536
11194	156425
90334	64681
7199	100755
28382	15193
80046	90085
32098	75005
38867	18717
167165	34427
159072	143925
80604	9948
133978	40833
29788	95331
60769	94048
62287	132572
88089	178925
35450	24944
57698	88017
7741	38912
145260	166556
25667	101081
49516	112171
17088	107111
32910	163074
85593	94833
132112	130100
53001	165485
79713	2655
45638	38191
113521	43786
99562	41191
121112	122091
133456	36177
175401	57593
71387	60309
97219	63460
113655	108126
147426	33915
175767	5549
20200	37285
46799	32121
47959	112355
71652	101356
145260	32258
69653	94719
161494	161071
25072	66363
99887	170342
99302	138790
49763	124420
176401	63484
11906	101042
2902	83898
28328	147802
45498	128841
33013	89494
91549	67066
14047	161071
39669	39534
132329	170487
93818	148206
148999	167228
72667	42083
105239	53689
159303	60634
10344	17701
15959	88187
40555	37868
56760	161071
137237	3142
89994	1742
123052	167326
161270	167281
87442	120269
150459	71236
114751	167433
17095	166556
102195	63361
62034	20485
24837	30059
103599	65983
147610	76007
118429	143787
144542	157463
161980	40184
87736	38912
22035	131687
59038	41406
132941	33056
69307	125118
51943	124931
2824	59364
56970	119282
156005	172116
89160	129353
108850	151732
91097	4538
20313	18036
58178	82575
173718	144360
139518	40361
16724	50553
110803	69307
140658	174718
71359	32779
139274	14493
86254	38244
100423	170773
56671	87921
49145	106067
145757	161071
165011	49421
97416	94833
153452	121922
4262	102084
93081	445
61672	118145
57081	129477
164620	161071
128830	54886
327	7373
138816	116366
155578	159390
19088	73920
132941	38903
27974	19402
45197	159544
110756	37789
72356	75361
40445	23338
116860	135156
89691	118781
41830	53261
52751	111654
57339	15544
101645	445
9104	53259
129135	63838
103543	108156
45352	127085
62869	156331
149499	179204
178081	64959
81570	37056
144024	151350
177864	176185
125943	77861
89497	166569
109778	121425
46798	6995
6298	138138
144373	10475
173432	69569
117687	152776
154103	42550
119448	127789
176187	46518
129214	156873
84904	137211
2120	17410
30731	53259
50056	52230
17386	161071
15818	122998
5234	165959
47929	68143
105360	21960
144547	162955
71945	33532
27292	53539
177877	46793
155447	32832
70024	49455
35450	166282
44301	33458
149942	8405
154058	45946
146718	60824
55773	47378
26728	63838
95723	110986
169208	145115
103274	140195
69298	94175
161007	154787
166970	11460
138403	151244
82085	170342
135559	107539
57277	162792
177267	166556
45420	60282
160148	157582
165879	6873
138451	167420
100410	175305
125312	136465
37311	72003
109289	154635
168335	17535
140674	47378
159702	77177
26064	161071
102723	129270
92793	161071
24555	7273
156252	98032
38831	174327
34554	41191
29767	70485
171196	6706
101585	62995
136203	132864
62640	123795
67216	91835
13311	37620
87861	17441
76825	129477
99973	147650
112654	145229
122131	28929
87167	114657
7049	8184
160148	30290
41093	167402
29633	39936
22175	128706
70051	147156
175165	114211
56869	128706
73396	105870
137516	85461
155348	111799
51862	17701
171995	142018
174795	177698
93081	143552
79623	150354
[truncated: 308,299 more rows]
