# Supplementary material for: Predicting Epidemic Risk from Past Temporal Contact Data
Source: PLoS Comput Biol. 2015 Mar 12;11(3):e1004152. doi: 10.1371/journal.pcbi.1004152 (PMC4357450; doi:10.1371/journal.pcbi.1004152)
Supplement: S1 Dataset — We provide the cattle trade network as yearly edge lists, from 2006 to 2010. The dataset consists in five CSV files (one for each year) compressed in a ZIP archive. (ZIP) [file pcbi.1004152.s001.zip › cattle_edge_list2009.csv]

Source	Target
162222	13786
176450	129943
54251	50093
141088	101152
78840	42309
51211	101938
99535	95074
16335	77177
87141	47378
164064	92763
112710	150615
174291	100449
50790	171313
89488	2630
3611	28317
35215	32779
108815	59238
83142	161071
151478	163869
63695	152935
33927	37013
22608	110285
173551	94048
131449	94048
67003	149201
33107	61809
31834	123524
105752	45814
27565	72905
110366	162825
115631	139620
61155	161071
119098	170959
93230	104626
113999	32193
20288	58101
37621	62478
26109	68071
121391	26004
57434	172481
65808	65993
151843	163255
153811	29532
73044	130404
4683	151548
96693	163950
55596	49516
152061	164623
39369	144112
118656	31561
152935	152499
616	83274
69006	154025
54946	138790
23243	147159
2989	80830
38088	35034
68827	106505
124944	52751
72744	94048
68951	103872
155152	161071
112506	153962
75352	12838
37114	118864
93230	59707
137339	87938
9452	139833
77599	23020
105256	10149
111769	47354
178270	133595
124311	135405
130589	36651
107136	111756
25688	130511
13102	17324
22121	122726
137040	70700
8519	66888
155055	128533
13869	30290
29219	161071
85361	143552
24339	132520
118357	55235
122103	172768
129037	57887
179497	71422
170777	60282
18084	84447
108731	127212
161951	89652
60198	120881
22500	145546
93460	110186
122679	161163
30238	140965
40561	165314
160066	146594
103045	173592
82312	59065
30001	3270
45870	90636
14119	107739
153709	2508
96890	133926
77237	6638
166473	111835
175986	83247
67539	87990
11883	57558
140261	161071
9048	171449
168892	143948
178242	90721
45153	34427
102717	84125
21772	172263
118335	49848
222	124479
147936	164917
25097	176736
124061	116664
1958	12413
28122	64229
176570	68867
28687	165485
80406	7831
130395	177924
141868	132832
99872	43605
153119	146668
100177	116534
58240	25761
122583	161071
19089	100040
95950	134791
114518	3050
161320	109040
134185	17701
85841	113930
32121	89812
141764	100979
25727	73607
139581	159544
162067	94719
11664	163255
28288	83391
126304	17701
109533	10503
15355	60681
18188	60910
95005	94049
114118	38120
165444	133057
50331	30522
125835	18467
76770	80438
75158	22680
41689	77732
31947	153613
118936	1245
18198	37325
60027	113397
60449	81289
126634	25644
4967	119387
154506	87733
5609	135401
91157	105680
108604	83963
97140	129270
154525	30768
21728	7095
36637	118791
11780	113446
177133	161071
3223	73248
4712	137211
47781	75202
83408	104371
144604	98678
73084	123967
91482	116782
147839	36902
111252	31391
147499	167269
130122	177698
147704	157919
102604	118999
173551	57206
67617	53834
2857	33238
69653	121776
160260	101542
30759	98678
10812	33485
23119	66888
170029	71832
147095	3031
43576	129146
10580	18218
108237	168861
68128	129608
141976	70655
138628	60282
103683	85164
3726	17974
125519	46736
146747	34478
155857	34250
81532	161071
40414	121739
81050	166925
30689	11827
3145	165699
65409	106226
176878	26920
133409	72906
142264	128706
95157	52275
172310	148056
45207	81823
53648	58445
52239	161071
63263	133788
93579	146594
86323	13569
79245	144991
42727	20602
162638	69307
97839	93867
99346	1203
77296	55185
136575	49644
92848	41178
155227	10130
62819	165623
176299	3563
114006	168101
96138	6371
54430	120830
55362	92892
256	108175
112922	5897
2743	165133
69670	45011
157147	122481
79769	15355
165352	143814
59327	155637
79420	30838
16248	116169
155227	49185
145631	129943
80788	70700
60761	178669
40603	164249
149534	50665
108486	120047
38254	93867
19461	13160
47030	42196
70827	27119
4675	99824
128258	43823
456	57332
140520	39502
32389	111363
71257	4484
63449	165616
157903	161071
174905	169750
159911	86007
124936	100110
88787	64432
35927	44162
92547	62720
6715	74760
161469	160633
27137	107754
165238	159544
14514	116366
95671	176185
159301	173573
133480	139508
129943	150730
191	112102
77058	21716
65589	164979
22526	122247
32310	143969
158885	53136
4139	166790
52691	158992
171736	83247
62943	16241
114124	124607
170951	62739
110224	113256
62878	135011
138429	39534
60139	56794
98425	138256
92604	48433
39519	11000
91549	11739
64681	62717
102271	97548
158796	30480
65993	143471
99479	8096
123563	133132
131443	118319
4962	95713
150137	64200
176773	68380
1443	68190
57855	118145
11263	105649
120476	25761
41389	17701
67617	143814
59883	147477
26448	118167
17385	133309
134974	117446
71004	144405
100364	7373
27609	68817
101903	77634
20655	94833
108251	69307
59867	138790
11661	6298
172724	130383
166591	64229
17960	26140
39122	57016
22111	74843
15145	98836
42270	37325
164939	88664
86639	154631
144467	142279
13309	71393
26730	109784
133998	173454
123110	44772
71750	78764
222	140653
456	66295
113904	1203
144122	8439
38984	10428
83263	113431
95222	6864
83220	86187
102892	178942
79415	157390
86189	169951
109484	116254
126441	108838
144282	58305
137862	62915
56397	107739
146930	15980
114681	134059
65227	109057
59612	37056
10146	125450
120292	143814
87289	38601
81216	78839
50118	20433
94925	91812
172666	125605
60327	34080
172942	65755
165220	83963
162353	87990
3007	107383
50212	6527
117020	25959
89925	146594
11269	161071
154378	110285
55866	30693
32549	1164
135269	79021
40589	101364
33760	155470
119065	46055
111118	36439
164994	110135
136331	143836
176439	161071
103240	73620
27089	9601
68518	10812
93600	5395
70383	79506
107148	157633
159760	3563
142450	92768
4214	87394
170613	84951
30976	24372
36358	3825
87039	151168
87627	83708
135067	27528
166011	11419
167465	75847
102971	80830
128776	118857
152935	24800
533	131937
39903	157463
116302	47807
80514	45024
52411	179121
98414	152844
60202	112829
9898	177360
78920	82534
90577	147080
51440	149439
75018	77732
84892	57263
80604	6832
93447	61824
38667	72991
139971	93771
152181	156420
73245	157199
20222	93377
169547	560
84149	81270
72015	42407
26941	83247
28420	57411
123527	20004
60413	57352
62440	166127
97250	63469
166793	24449
85495	132178
6464	116691
178657	148056
16268	153120
141504	111835
95761	6466
164726	46054
148683	18717
138924	34427
4712	176185
122509	114211
37056	445
128436	81152
125300	120706
90334	27465
161678	12106
132044	24860
30552	59575
127069	77177
169725	121099
37311	94810
56873	72495
51999	141940
153745	86051
71140	52203
72449	35379
123795	170024
47254	113999
91944	43901
84350	140255
177838	126670
164253	2109
165696	82427
165075	64322
107091	5450
147139	74132
170580	62390
93407	109057
36145	129801
9074	33361
14701	37087
90326	7273
50955	101768
84273	17701
34679	55939
4260	156313
135894	133480
109776	14823
139079	169725
120585	87875
103637	21601
128830	69864
151290	91505
105108	5046
167543	39411
50661	46375
34442	161071
121510	104055
8290	15124
1237	36579
5489	62739
19970	37530
168640	139155
62106	113446
169113	88017
53880	124800
174337	111835
77508	94887
179032	156563
142585	131329
67594	144611
71123	110512
61504	81895
153864	126386
30144	150136
164005	158710
104630	85560
50387	127272
36590	129448
99607	29315
64016	12496
97449	132337
179042	9080
65707	103801
71847	123046
59563	51145
70230	52553
32121	134318
4118	59022
101464	49206
49384	3349
20662	40651
71733	167646
20655	445
133998	35655
96856	143814
143180	54504
43109	60282
45068	139341
59188	48502
56781	49901
154336	173481
19559	143260
108103	147477
37815	177247
9898	151041
175069	134583
8401	178545
60697	101532
177188	116156
129186	175384
113828	25944
7430	37056
87613	8299
53316	133998
140633	26824
178271	2120
138806	124317
77048	20548
72195	62478
60423	102182
105213	130900
86481	82166
74017	153253
129723	103506
72805	572
35661	2041
104232	143552
83558	34287
22265	6929
70688	30243
152935	151328
10812	101562
119295	74196
22782	105800
42511	161841
168743	94048
10352	37747
141258	144738
62121	82427
69929	1245
158947	39312
87126	150079
69218	103718
120735	123398
82907	57239
138170	146088
17307	60768
172659	158865
112998	163255
102891	84987
75158	11092
131753	8216
167594	94287
112414	8184
21917	147402
100318	9789
176484	125604
24279	73601
172964	106037
113925	70174
113844	122247
22703	161375
15898	106206
138171	13064
94278	149592
39599	61622
123518	55638
56696	126700
32296	47441
109081	101489
69022	102927
163450	84734
8761	141848
80067	121788
115582	134353
127246	73452
118863	33365
169797	163255
84862	152978
11746	61422
56877	130710
60808	63007
25144	117100
2385	24968
162778	85872
157853	80479
45049	108443
94162	161071
72880	50092
96016	94464
8383	7130
28403	170916
32871	149695
123966	87152
15477	70700
143234	94048
161071	57829
34588	172481
156115	83247
21960	144157
49555	73920
79946	86051
176060	152043
71520	91871
31116	169940
96890	116779
103644	101542
30281	30838
179315	14845
130091	165046
89160	63111
5216	150136
34124	59117
32699	161253
54731	17701
90773	177106
163780	68539
134382	84653
107462	101356
25468	133133
131142	152043
12179	40680
112203	13064
489	13199
151817	73667
130723	65993
28627	37056
122726	81292
136814	80754
104844	3673
136948	111169
52751	137050
143895	144738
128359	162883
56760	119626
40274	46872
31674	77688
137015	86051
33329	80322
34943	124420
124222	107111
53459	60914
56478	168101
38989	63361
175337	31417
166814	154460
128712	60393
24362	105684
46872	39124
20789	148627
68573	27326
15578	37325
86428	40904
157160	176299
170582	105319
81624	28178
29835	147922
117706	55539
166253	62476
76307	824
152492	59341
48317	99213
133455	87855
66795	11798
150018	161071
93785	176185
117430	83247
128182	94719
42550	13569
137447	37056
104467	91592
38245	79242
58620	55672
49145	90271
4469	158454
104729	29164
59231	95405
60845	175633
146594	28767
155894	105680
49701	144738
93424	3146
9236	139508
37315	16211
45408	121721
119153	63787
28838	151093
151088	162592
31064	34427
446	93771
115767	26771
149993	177301
149345	60282
137644	121776
28687	126335
33263	145175
46553	161841
171586	156605
101671	470
147490	117745
166863	140887
34116	163243
127873	142819
178404	81773
73435	34062
129232	127212
68569	168101
119819	47448
46107	120331
111860	177911
172852	63216
54297	14519
179232	2014
113237	24467
66689	83247
50746	53895
60798	69477
107359	102927
2905	163950
144505	133416
100484	69307
174267	108617
81333	128259
132887	70700
51513	141940
173551	175672
169093	46263
121048	137211
5489	27119
21852	95331
47251	100164
34156	152523
103063	65738
27241	142018
66258	74395
86790	44890
18927	174747
55365	126442
58991	103322
53743	159950
29516	13892
126744	161071
96940	111835
100125	3142
37745	676
107100	26865
152947	161071
133535	163255
65378	152043
53026	23081
39843	161071
69071	124604
24009	127212
50436	95652
158862	69307
14916	104179
72442	98678
117364	139756
43223	97923
46806	115409
117243	165833
33944	95404
55572	47880
10629	83963
143180	31889
50356	51329
65301	34478
154606	148999
162090	159544
13419	121496
34318	140190
13900	111028
101361	163216
43730	46740
39971	134782
165234	149917
53265	119390
48768	102763
150234	166864
166865	60282
130173	5838
14969	26852
105935	145249
171890	22853
10043	54977
77811	616
13361	149915
53116	171185
174521	147240
3485	65993
16586	88017
141748	118915
55126	49206
86741	86791
98756	110043
16841	178085
34612	138353
128128	43823
124996	99639
48808	34427
166078	2265
9104	118768
133998	159447
159659	53732
54721	161878
16407	152081
29933	70065
31925	161071
23592	23261
95704	56573
143123	48039
176288	71381
90589	153257
45981	134458
154970	120881
126763	164260
109747	122945
114932	8269
166807	55660
175292	129477
49848	28060
128729	39411
149509	178505
114054	11283
81319	163049
128525	164939
149910	2508
178270	46715
6492	123816
157853	118704
114762	176185
163044	170773
38591	123509
137735	39343
162286	132860
69926	2218
20306	111368
159036	99213
123133	27879
116674	82356
162067	6846
126254	128796
2118	94048
6298	135040
78156	151785
32809	94048
42550	18721
82907	159041
16011	50092
50840	125604
30930	177381
52200	24084
32779	22460
178544	37350
14389	158229
169988	120937
25902	161071
49508	76007
67752	46518
112351	52751
130756	152043
37689	1373
157426	34427
2420	4447
164450	117779
75472	94048
4740	87733
37808	109057
126432	94048
147094	147211
12421	152935
17625	19882
144714	165011
5658	98993
161213	97347
171240	116534
141117	28567
64431	76747
143660	20886
79461	133586
30249	145218
174291	34058
91915	56994
30422	161071
179239	153480
148881	162910
120188	145452
53245	145881
85129	83247
149475	94048
4911	41473
145342	132928
43173	44234
27720	65699
151013	26908
98479	120038
21981	83031
132544	69267
108291	83877
43919	65779
123878	127212
160059	34080
68263	59431
136992	109400
79012	175632
52751	138091
166082	25951
70706	163255
9530	60563
148399	126492
17701	103617
68531	178969
153764	116872
20442	62739
94332	152355
30715	69307
56191	69784
62907	150855
52559	34427
68569	134353
151663	175632
158535	15482
178330	35995
1561	169529
89800	90639
136284	4262
33894	66888
13960	2215
17116	37697
72559	117193
141724	162686
98332	131382
166800	53834
168402	37350
169295	4951
93169	134583
158448	32779
127292	179077
25262	95331
56198	169940
123524	37649
3970	161071
162011	103998
60312	139594
28420	148616
53963	143552
99090	130421
96704	159760
72510	38934
71170	178436
32742	19882
123438	75502
135184	129889
168460	75243
122474	138091
72766	33806
160672	139150
107046	178336
69228	154025
105272	172344
113397	67284
70963	68084
46442	159570
164283	13064
80612	96690
75723	9221
154556	44234
49857	154288
100542	109178
96218	72906
154689	62761
49848	19578
49774	116558
144526	42992
29114	616
34812	123319
19397	111756
4392	8961
62923	172615
9198	160296
168345	50826
46772	146328
34372	45179
129933	3937
124131	99689
154947	98678
14197	166925
135064	67585
27930	76007
41071	92902
153162	59997
159538	169006
24732	117804
6298	148227
146168	96252
29933	131359
40926	174291
37840	60910
125014	169106
76111	144200
91671	94048
46022	66929
17396	102988
34856	92492
146275	54744
91627	134913
11727	20004
19244	69307
12747	163173
51110	156605
129484	169951
72332	161071
171821	21902
115477	115233
140403	135697
22220	108725
171287	71289
93361	58873
108119	101688
125811	19034
63472	173309
140365	3865
16164	164742
21464	100135
30144	57599
154103	46200
137760	86051
170463	62104
116491	137134
112070	94860
93780	17545
48508	99213
128939	158155
174170	170184
123377	170488
115365	160931
125482	104781
80210	101495
158552	54191
19537	11822
41606	13428
107046	96596
21062	66
111291	134282
80880	44887
126538	133608
127648	135697
163060	77304
124257	142196
113781	7580
29894	129477
125094	101379
31345	161071
14946	83746
19508	151240
96106	99811
142841	70042
27629	32779
67456	49413
156179	87006
99821	13440
119835	138101
56957	149577
118111	159812
100260	61824
168640	84605
158583	20320
104273	161071
116810	128169
173855	59431
2413	52751
109271	54336
177976	107886
117844	28767
1785	95421
124158	98743
152979	76408
108003	105954
118263	84394
109939	66032
116033	138790
69975	39411
103801	143181
115210	111089
106463	49758
104306	152355
49961	83894
107973	95564
15121	1203
109779	100110
104392	69701
37808	26450
18366	26640
122937	105256
95705	138393
125996	9853
129224	60283
77476	132926
92013	56342
110279	100810
140264	150867
46324	144526
86811	76002
88444	23144
54260	93430
36292	158075
132974	96444
173544	133057
79953	162910
46872	31342
153811	87561
1503	116749
49322	167556
65567	29933
9598	144974
16974	132198
126677	15482
144604	31889
149298	1203
44382	176185
49455	2579
38989	76002
126362	36155
3433	56128
152729	31666
65498	79925
141101	118145
137946	32779
93692	63838
70056	1578
44645	170184
107044	54053
9926	43390
148894	162304
155062	87378
55114	37453
178551	105312
88017	137610
69078	69307
110531	107296
121483	24925
141084	138790
18271	103911
106456	31889
108307	95382
95838	46208
140634	49644
26214	177640
20046	155764
64252	128243
114860	74843
70535	165635
7711	96252
46990	66560
179456	94502
36919	15368
96651	161071
155578	54379
95486	66753
85956	95449
9026	106226
18198	96252
96428	68613
95748	15482
54946	161071
133384	160950
9532	143759
98075	2045
91499	99793
13503	47070
78399	81728
67023	161071
121425	94048
9416	37056
23777	122093
162490	171810
54395	133586
173915	129477
44672	92202
58690	148094
4980	94048
5599	168101
17701	118049
59769	177486
4139	81910
110491	165150
34771	42090
46588	15482
38348	31391
76054	135697
160965	116961
114652	108548
165633	158975
24351	83963
19521	124645
157325	14442
154001	114657
89925	129907
164121	6298
151715	32193
38698	158380
154089	142615
32157	136962
156066	130383
78912	38912
118624	6298
31015	31834
69920	14712
71123	60397
124353	114211
174229	162825
46052	101360
40628	445
69964	138790
101291	110757
116274	49844
39018	75299
86941	32779
7381	70700
26890	106029
35877	167909
116066	87617
32506	161841
72394	161071
70918	113256
56917	42550
165770	178747
153609	89101
139051	71411
72468	117804
158530	13064
3380	144738
22715	51524
146818	99373
150459	17622
68644	135697
46604	121796
11811	71190
125764	83556
23994	165623
4321	156590
137742	99213
176221	179217
157146	35024
3407	6960
47775	154288
100210	9666
34287	35356
91838	176185
135972	70474
11460	75005
170172	20380
128762	101014
44831	84496
80705	46142
125423	66883
134788	62797
51618	12335
58400	108624
72067	27418
98588	149237
57192	168044
145640	139508
92382	59785
65080	152546
59609	146937
54981	120060
156942	1245
33587	113256
22132	152043
69086	50790
87019	127158
28021	179065
157404	161071
109933	52751
173616	87858
30337	146778
73377	61501
139012	39411
144508	96586
49699	136987
135120	93144
67766	134927
39340	157582
106735	7864
17511	25232
134752	166738
127622	119525
34312	33107
10797	31023
15402	32206
154556	69092
161071	147983
6527	60158
125180	156313
105345	13252
122695	31565
29916	34427
66954	141940
88693	105829
87492	55628
147342	133649
178187	11464
136409	153986
20087	63974
7832	132886
95528	15613
139518	36651
38981	40821
153290	161071
124673	161639
19461	177924
146922	100192
120198	152523
102919	82635
37498	99489
113056	50092
98993	41241
104931	114211
38770	34427
151330	94048
141841	39411
108519	129194
34872	62892
72442	83247
12945	161071
102907	68190
153572	26982
76227	30639
55068	13199
172965	142661
131727	152990
86675	176185
19790	161071
23837	1868
123795	82362
25656	158454
19020	148922
139733	572
28968	112667
169547	142463
3754	91539
116488	63007
121605	44987
172165	128259
21133	163707
93205	11739
26976	50779
153010	161071
129648	4107
106975	97467
88950	59300
37916	84564
145286	91810
88630	88897
168223	168225
30714	86051
30154	151427
98005	124986
68696	130933
107480	161071
77688	162068
558	19826
17474	46833
177108	70595
64443	146741
13498	37056
133852	113256
92835	55225
87260	115926
122840	103174
5368	30838
163694	77634
118324	20336
87318	178741
28711	62739
27218	17701
56409	175081
27202	112874
139715	1022
124263	22265
27273	71411
91598	138840
5595	77177
60090	163950
84817	13600
150640	63484
41112	142227
142115	90177
138216	94048
115585	45200
44272	34310
99119	41832
109365	56889
63904	84977
71616	30243
163030	80830
116124	103793
1509	130507
78830	104781
10243	862
73400	56043
110241	91719
163779	110043
168288	144565
162730	16201
85472	119108
37054	134598
23675	53834
3611	8619
58065	95599
155215	98713
140162	38120
98205	159760
52282	59258
150537	68968
94507	80704
176094	163255
55683	52955
161571	68486
87066	143966
9227	126159
120082	148045
62258	167359
5903	130346
69230	152043
40810	42248
33514	129943
60486	164771
144627	39041
70386	135639
162028	173675
38855	95404
2891	108693
129814	146379
14873	48773
135705	41240
146913	2065
143540	63696
73454	6059
176555	111654
110785	38120
19578	171146
28123	161253
66628	12665
140905	44924
156455	67889
73985	56545
50174	122397
168195	62296
20836	168101
164860	135885
63546	160092
155392	159832
140887	122991
123511	7273
32779	55798
50787	168072
54200	130635
153883	56998
117078	137186
29638	70700
123841	137384
22156	178898
70837	49644
84050	117804
3234	8650
153709	64200
97294	145307
76332	124800
61675	144163
161458	83391
151646	111835
94925	84691
164860	106086
17698	144738
102292	65738
11553	90706
160691	130850
133258	17974
48771	91356
66360	118171
153764	1203
52918	109566
163359	171543
123966	144890
55222	168040
61915	161071
72511	3142
95393	26771
171995	131886
178413	23460
18488	110745
136788	161205
160755	106226
45479	100604
116032	13378
44399	46833
22515	59378
136385	134560
103140	25727
30965	52751
166775	54754
162851	4262
59084	14852
113397	25545
174617	222
93875	125270
168893	159038
94844	59889
125212	114211
156033	55091
138410	83963
57516	172481
153267	168330
160916	149307
20827	33577
100177	97347
69926	178256
112679	59313
126368	178808
26972	45840
132901	74989
139941	9080
54680	150204
164253	147092
55472	41406
13097	62104
162399	152623
141625	17511
12109	147573
166741	67107
30756	139756
160989	82316
58786	78215
13067	75633
172757	66
144133	74132
104864	57555
68788	17309
44840	117804
123133	129735
69503	32779
92013	94709
109004	73446
36478	143180
75514	147922
163800	137211
141816	59989
63790	86523
127041	2630
153380	156770
75372	101585
74569	153484
158312	158898
116514	168257
28839	89514
96704	15272
48504	49630
8432	30755
42559	132509
147608	20365
111392	22265
23684	135067
72394	83247
107886	34255
68931	61201
33450	107111
86230	158710
168335	65257
37432	24044
137339	168816
74567	15368
178447	93705
139533	118886
137012	148185
28420	93031
51824	38667
64902	101542
166948	64200
157463	137400
81643	42518
79671	69307
83167	1898
22664	99440
73593	171906
8275	118167
104323	111510
115417	41191
79039	145996
1065	11436
23578	445
153095	178781
122122	37056
154252	178008
46239	101699
32121	58308
101967	178033
171697	176475
143216	34427
84817	54476
68576	31889
76696	138446
55086	160205
113781	161498
48207	127891
142536	72688
66816	59042
114401	52751
78791	98616
57110	165485
135177	51259
62301	44234
78548	19048
5368	46263
73607	133133
26619	20602
99765	114657
128221	123293
172483	114846
99125	161071
159863	83987
142910	138353
72352	85581
2613	14072
127316	75984
164253	170397
49450	31229
45820	15789
106544	129396
4575	13440
47525	130763
90226	141868
80347	32193
73876	134141
86717	59258
18562	130763
122857	31972
113130	22242
54298	159355
54790	59379
60367	174445
48251	63075
102865	35521
41096	9048
24084	60812
16949	45525
93662	56377
149509	39077
178364	133788
153830	170024
15815	146889
143664	116487
77832	154288
97776	79517
23962	69907
7585	55339
9253	161071
15293	72751
96568	28567
119879	13440
99138	168236
79578	131886
136992	152277
117483	20602
125159	161071
116734	151261
68122	53328
39584	130710
54392	116439
127835	94175
82235	114742
152935	162642
87676	79695
30681	18594
62890	140313
100709	24968
101798	23454
22705	85654
21180	77732
122371	133133
86042	141733
150153	69307
153462	163549
84131	141670
149860	37325
143240	165959
164760	112990
44339	60015
122561	3939
11540	150435
44551	72439
118353	52625
106211	124504
90334	64681
100834	108548
34336	162552
67023	30059
137035	20643
64200	11966
11071	53834
101664	66405
109271	18837
60769	94048
58395	62739
35450	24944
61969	62751
135021	5805
159854	164979
66883	18179
81924	34250
49516	112171
17088	107111
86856	49904
94045	20020
110299	158229
177698	46045
86660	7722
8817	110098
61492	21897
99562	41191
94743	160595
175401	57593
177728	150354
154621	166127
37874	63838
114930	133998
33619	38309
94213	116107
161345	63433
35927	158601
100059	98777
158406	161071
109271	54625
71668	98678
78033	130933
40183	132509
92835	55480
45394	137032
89895	3142
5845	157714
169485	62739
129305	72906
100461	102686
19569	64355
132329	170487
125273	21182
169504	100261
93818	148206
36303	166864
12662	51440
56760	161071
123052	167326
72480	80612
120668	50940
53372	120221
147182	17701
24837	30059
102373	119031
118429	143787
49858	77177
22583	76618
22035	131687
171017	155620
152066	62905
72818	89072
76528	75464
70307	69307
86639	156939
149228	81512
165517	33577
139518	40361
104140	31709
104704	159760
110803	69307
140658	174718
67231	169940
28879	17701
150551	135156
86254	38244
46872	132478
145757	161071
153868	94325
178893	149288
65552	163255
156113	49644
57081	129477
164620	161071
63225	28071
16149	111835
159946	99824
169222	76002
6627	175632
43406	109057
111071	36032
178908	82635
118007	21278
6679	172697
43460	103793
110109	65080
8076	91060
131164	22751
40445	23338
162200	119492
95246	129943
41830	53261
73015	132306
52751	111654
43014	75367
45393	134470
9104	53259
12620	110037
101585	145218
139941	166127
78804	152499
81455	94048
36269	15665
70102	78076
155227	105349
50874	95188
107828	41001
100511	165989
125451	18722
46798	6995
99703	144738
177277	154301
156950	17701
68548	77177
99651	34427
148894	2508
154103	42550
119448	127789
179362	72889
84904	137211
55338	90427
149794	90449
50056	52230
17386	161071
15386	137377
155370	124523
131723	161071
97960	77627
167797	32193
19446	98678
71945	33532
169705	82868
55137	86334
66055	6929
70024	49455
33074	83857
35450	166282
145718	77177
121598	164381
66691	7130
57976	168920
18722	95733
64264	122764
96105	156331
124865	48035
166970	11460
138403	151244
84605	147282
25410	175818
42445	48433
8273	161071
176494	616
141662	146594
26132	106654
130763	82792
39928	26771
37311	72003
109289	154635
154818	54299
133443	143814
159702	77177
91022	55728
92793	161071
111495	12156
124928	108199
135705	42444
64539	83149
143142	31391
113233	178212
74791	17701
119407	94833
62640	123795
170546	107452
5390	30308
87861	17441
76825	129477
124095	130383
99402	153002
14475	167370
122131	28929
148188	67165
12271	46375
157907	140032
144526	57170
175671	179383
170790	84977
56869	128706
154616	84131
10715	81308
171995	142018
25445	173600
5800	2249
101198	11574
98897	42309
37573	47298
99199	6072
121112	76332
47609	143540
113073	123795
5871	25470
47898	102271
7134	13440
31510	69892
122726	135011
118062	398
87003	96252
98368	9800
8225	171295
62768	37056
75001	147903
124948	39692
29549	30517
108340	111654
59403	93629
154530	52121
169718	38912
164939	169567
43836	121476
132915	147030
71520	157684
66896	106064
86934	139582
125020	94048
16919	82546
109753	34080
32779	35301
60699	22265
147107	1145
80145	137211
168934	163255
109024	172117
67294	33107
153032	82907
128405	2465
128478	96427
158277	79728
[truncated: 305,050 more rows]
