# Supplementary material for: Predicting Epidemic Risk from Past Temporal Contact Data
Source: PLoS Comput Biol. 2015 Mar 12;11(3):e1004152. doi: 10.1371/journal.pcbi.1004152 (PMC4357450; doi:10.1371/journal.pcbi.1004152)
Supplement: S1 Dataset — We provide the cattle trade network as yearly edge lists, from 2006 to 2010. The dataset consists in five CSV files (one for each year) compressed in a ZIP archive. (ZIP) [file pcbi.1004152.s001.zip › cattle_edge_list2010.csv]

Source	Target
413	37536
161227	58415
141088	101152
51211	101938
35450	40554
54163	64851
76536	128764
50322	79740
154658	57029
49348	13528
86796	36662
13220	104781
111629	150223
163958	85307
3611	28317
177723	101542
144582	174651
83142	161071
65019	34290
73474	67833
105202	173050
129438	165959
15576	26120
14580	65993
105660	9284
70802	118779
57329	124986
50331	30522
7373	159319
27565	72905
48537	100928
174229	159355
71801	60282
17701	106600
124638	112151
6949	176876
93230	104626
55411	132948
120808	148813
20288	58101
26109	68071
94510	51395
57434	172481
34941	100617
65808	65993
151843	163255
153811	29532
89855	169951
73044	130404
177631	161071
66824	87006
58224	36592
37833	69307
147107	86167
118656	31561
152935	152499
33983	76747
69006	154025
142076	162055
21098	51273
72744	94048
3806	4484
148104	101794
87377	17701
13505	105752
137339	87938
140052	61070
6465	18594
82319	42550
124311	135405
79953	179199
167917	171406
68469	2508
22121	122726
144008	19536
30372	35034
99223	23081
29219	161071
85361	143552
73403	90467
10554	34478
171477	161071
42094	44987
112414	110043
103599	17028
154627	111835
85013	133426
170777	60282
78566	13064
102448	177371
115601	1203
147390	174078
170242	20086
142716	88630
79812	68029
30238	140965
146697	88017
87675	67585
66979	129477
56696	21902
140666	82816
66899	92492
77237	6638
42550	168679
136384	24678
108352	48214
5160	41178
140261	161071
176185	61824
143416	123385
176552	70846
163897	110043
70295	86679
87727	152355
12633	125912
6246	171066
222	124479
101157	9284
146054	157582
41689	26771
20039	168527
40294	36486
50093	147990
73465	116726
19579	116976
163875	155392
86802	17701
99872	43605
17701	74196
65718	143552
109699	157576
19089	100040
6052	55241
134185	17701
85841	113930
45981	43054
26821	77732
27064	93908
9280	35093
94	161071
34730	122684
59021	156420
112542	76002
178368	136930
126304	17701
46872	153032
22836	126386
50118	125568
170277	142686
156562	18644
2677	159533
31030	12474
101542	169951
80153	137860
125191	97025
150189	107925
150243	147124
41689	77732
102562	156331
101126	93245
18198	37325
58225	10812
150941	77701
144122	35645
103363	63611
134495	92584
22732	175573
14980	31972
97014	1203
147633	13252
91157	105680
134527	30128
11000	156156
97140	129270
154525	30768
141443	142851
1352	86815
90814	94719
4712	137211
132059	97044
85921	123744
154970	140342
73084	123967
103243	1268
141183	57784
122738	97067
85060	108728
144496	38256
122561	74
61155	161071
130122	177698
152729	31666
27751	146726
15632	65983
16876	163636
124680	153433
69653	121776
65538	156605
84096	164287
100367	161071
6052	177275
24244	144738
10457	119700
78013	79740
113957	58201
48796	177356
68569	76002
3726	17974
113999	32193
26161	68949
81532	161071
40414	121739
81050	166925
61957	177729
72897	94048
113016	9156
134952	166212
42550	175152
94632	72511
53080	148177
31685	141031
170234	43356
100626	77688
59985	120735
47205	60928
149477	44241
86675	176185
52239	161071
121605	44987
79245	144991
119423	83963
158374	143814
148712	47378
18291	153234
152552	42090
52469	61996
67158	92335
48178	73060
12799	132509
178521	12869
42428	50568
167315	21704
130389	93710
92131	147080
110777	30300
169874	13367
174962	158992
20186	6806
118934	109057
59717	3756
151051	133871
168621	66888
56634	43544
90466	42309
95056	160285
83632	64432
63177	37829
158599	51019
40444	96252
176484	25812
51475	99824
87019	102581
46618	160548
76681	17701
128356	77966
135439	132509
70827	27119
13478	104071
29728	141740
157943	161071
31422	132833
71257	4484
17974	55660
157903	161071
174905	169750
85012	103422
50382	149237
72002	169950
29516	96514
109599	34256
152144	56194
53244	135697
174133	148795
55773	101794
129477	142018
165238	159544
42188	49644
133832	159760
156196	38989
36891	122808
99209	33757
4997	51714
16344	134575
33520	86314
100283	178284
133636	102961
53001	165485
55361	133649
158075	152043
147168	94719
84298	166127
42170	148443
123303	141263
110224	113256
13643	56824
154876	138642
53328	171869
127139	19402
63374	88017
41592	80349
169289	13733
114575	2115
65993	143471
52287	134387
74131	113397
173344	126878
161055	64555
156036	37350
96130	143552
65435	162773
172591	41832
169650	47378
14214	124742
146428	127932
31954	140403
124913	87525
67617	143814
65228	174909
118111	140396
145188	83258
157742	173434
90619	169179
20655	94833
125245	79045
111892	161071
23714	18036
93522	137384
41395	38223
50016	104781
38348	69092
122105	89728
82188	148849
90305	161071
37498	21450
68165	32001
123110	44772
6870	129477
67929	13753
222	140653
18902	166970
26198	172915
133409	83391
144122	8439
123361	164982
50896	42448
102892	178942
73463	42550
86189	169951
104938	5651
126441	108838
30714	37056
44557	10812
92561	99027
18747	21274
8339	58101
41134	75202
125332	23845
40035	145556
50118	20433
59326	140215
80291	83660
122013	45011
50331	106547
11269	161071
171967	152355
91762	17974
135269	79021
173650	51116
90608	96864
14598	10525
67487	76531
114936	174651
87540	176986
47583	73803
155392	76795
31847	17974
158632	37906
68518	10812
23474	28617
43501	135241
81561	68788
6717	34250
162847	3479
173530	32967
101904	3406
177170	149790
129933	39979
106477	123895
168677	147240
67064	35719
113395	91032
108087	145420
55267	146525
48405	101542
128776	118857
70446	142934
169954	46755
34511	159538
95862	93459
44785	21328
80514	45024
1391	10525
72647	14314
46592	138790
44482	4675
154094	24478
75018	77732
84892	57263
125587	25838
149664	32779
155202	118568
107310	126110
93667	25670
81598	37325
152181	156420
111546	24641
13026	84845
97070	65207
20222	93377
92835	107886
26309	37809
94778	147802
72015	42407
110323	37051
53328	160130
109243	83963
71912	129477
19397	146916
114605	94719
14699	39936
3342	4960
112635	43390
147903	136686
42549	32216
107763	152355
171577	152355
30478	116323
78643	42309
177164	138393
105202	5157
103599	16887
41394	103617
78711	116028
61663	59889
141504	111835
95761	6466
148352	99213
85999	108910
48096	140342
148683	18717
59311	160398
176200	21278
122509	114211
37056	445
123438	166998
30552	59575
127069	77177
32753	78280
141067	30029
87113	106548
130564	129860
104721	97769
137907	36032
87039	144738
26187	56762
79525	20548
90194	110043
84674	102927
177838	126670
86092	72023
16363	125772
148880	49226
40602	88601
175214	25619
94606	18291
179497	71422
106238	149307
116303	44956
72986	155495
87858	27199
9074	33361
14701	37087
32399	111756
72682	38120
10684	161126
84273	17701
73824	37056
173484	67491
135155	93867
135894	133480
152299	164313
87420	134583
103637	21601
132194	94070
127962	72137
50661	46375
138398	74364
8290	15124
110459	58256
171458	140488
96744	92866
174337	111835
179032	156563
16497	11574
52528	135385
71510	49227
153864	126386
160397	91569
30144	150136
43717	25330
152098	5822
73221	142283
36590	129448
100784	52715
49504	143814
176009	121942
30697	76002
47129	169382
107950	126835
60709	123795
49384	3349
145188	31872
71733	167646
154963	98598
160965	158710
118111	115378
143180	54504
161141	104135
161585	123967
86977	174837
79801	135697
59188	48502
48696	51019
47845	138816
93831	141263
37815	177247
9898	151041
53889	118145
136423	24221
4360	164893
10006	43649
229	155470
56320	106600
39707	177673
20200	4605
18332	12507
175096	102282
63913	142283
77048	20548
72195	62478
115173	140208
83558	34287
66694	123165
70688	30243
152935	151328
139518	130991
77164	83391
24075	25593
46107	141263
137758	146726
10352	37747
141258	144738
17701	159460
155717	133608
101765	51914
81624	3587
56941	15482
99988	122247
37350	5802
76332	31734
164939	174585
17307	60768
30311	78313
112998	163255
34287	88118
52099	75038
142726	94719
101041	40141
162896	18943
15898	106206
5375	97967
156927	560
123518	55638
48036	59042
32296	47441
128405	34922
84131	16113
80254	129477
5810	15477
47351	7880
12689	170552
57566	94696
47012	177698
50532	149890
169797	163255
166663	6298
154030	10661
164330	133198
56877	130710
99329	5081
115585	136157
2385	24968
56862	172909
157853	80479
65671	161071
96498	50896
94162	161071
163018	145556
97160	108910
17701	85460
12507	37661
73928	12782
53936	131957
156320	88017
160430	157639
36910	84497
143234	94048
161071	57829
137004	146166
125038	100830
111492	11974
65582	116998
176060	152043
71520	91871
108420	161253
21931	137211
89160	63111
117511	87103
27910	161071
32699	161253
54731	17701
175453	176058
134382	84653
25468	133133
164592	125933
222	16189
122991	102302
119797	30838
145906	110755
117812	118768
121386	123165
17107	145251
9680	18012
38354	128655
55087	110818
8894	126700
6643	19901
142910	34428
48632	162773
26333	43544
56760	119626
102508	80803
40274	46872
31674	77688
166021	25692
107280	111835
87260	72906
159036	76007
175972	139868
38989	63361
100899	111821
175337	31417
69721	13764
119004	135697
20789	148627
95503	162792
160349	166985
73148	42309
157160	176299
81849	137595
81624	28178
55420	141031
31379	172522
91153	74773
33957	96252
75103	30494
7061	23217
42454	141868
97558	164465
170035	143934
170423	13199
137447	37056
114277	72511
32723	86300
56526	111801
123045	21274
13307	98678
173855	171398
73904	156420
146594	28767
49701	144738
51779	3479
110722	59378
136145	142242
3711	71379
93582	97233
127119	42090
33887	7025
115767	26771
133998	2782
137644	121776
48133	139887
45942	179012
31824	445
65339	122971
61882	167542
165485	118120
38004	118694
158442	3181
108115	72561
149982	160779
26585	89697
170782	33215
88800	127212
68569	168101
120338	118167
74773	100568
22590	27913
142891	175341
105023	60334
51939	149386
149882	135011
117395	20975
106185	134115
52466	137083
165285	64425
38682	28013
116142	163006
60798	69477
76332	38075
21494	129300
125808	46179
20683	81455
46550	162895
156451	173703
9198	58893
125048	93662
93726	74536
81333	128259
176486	31553
26486	138563
52552	64756
153360	163636
5489	27119
116868	126840
124146	35284
4332	53770
178796	130163
115562	120881
110851	159538
27978	69307
86790	44890
45685	143139
58083	73564
141868	132832
115972	145881
29493	133617
8508	50896
107100	26865
152947	161071
65378	152043
39843	161071
162549	9037
42548	134115
24009	127212
86244	47883
158782	147788
60406	178242
177498	37056
163779	40141
46806	115409
19484	110118
33944	95404
49733	16741
31047	10503
64259	94268
114203	118120
136131	60444
28467	13440
50387	66321
42802	61107
154606	148999
170554	145881
162090	159544
38667	20614
178054	97028
58313	99168
51184	108100
66597	161071
98255	95405
108499	96720
65976	115122
76546	39936
4139	153023
100347	146564
19457	133998
176801	155581
166865	60282
7382	112672
36839	63780
142962	39284
161903	56556
102467	69156
77811	616
60452	23848
72174	60023
57377	4059
98756	110043
125533	153257
73758	110959
92170	156713
169514	89403
151370	38586
103118	69307
135408	138669
159659	53732
137485	80302
16407	152081
127711	101740
90577	32779
95704	56573
117187	30838
135751	361
161710	163950
139581	159544
124866	17701
8196	131668
84148	158992
119099	135150
124131	134583
90717	33537
8125	46668
17673	50440
81319	163049
149910	2508
14573	87561
11664	163255
66638	152621
99508	28836
22148	5458
175952	89411
38591	123509
69884	138461
69926	2218
20306	111368
147841	111835
136863	170184
130087	19461
14194	176194
175386	161071
157472	65951
2118	94048
19227	48196
42550	18721
179398	133586
101613	66888
22429	34080
45190	46668
93924	165959
115107	157463
82006	142708
171026	10812
14389	158229
25902	161071
40165	170086
49508	76007
80408	9199
139327	164121
130756	152043
92968	66888
136024	172171
76176	170184
56926	95405
32503	109859
7468	66638
79989	64265
147094	147211
12421	152935
26405	28567
5658	98993
124958	82289
36839	71422
138725	80020
97294	13540
139603	82868
47728	63798
159352	80646
85129	83247
126028	11574
176447	107672
137606	74083
66269	7888
8044	3669
120195	90709
140648	131886
164165	132864
167636	141082
28143	32121
156781	168113
169328	124981
177852	119091
179018	148230
79012	175632
108048	65385
52751	138091
121244	46736
70706	163255
84605	154188
17701	103617
11044	100993
13215	47448
68531	178969
14573	154025
94332	152355
113016	123952
171799	62729
105637	13528
68569	134353
31102	37868
62461	73120
158535	15482
178330	35995
78038	176343
1561	169529
129911	72553
17320	85468
136284	4262
148252	56059
71633	177570
136651	2783
98332	131382
146642	67657
93169	134583
128488	80754
145414	91534
39555	95454
58262	48716
123524	37649
67915	141713
19132	168341
164416	31391
60312	139594
116276	102082
93662	175018
129626	67107
178783	160262
71170	178436
60027	113397
54523	160656
178187	30059
89404	73763
132650	27528
172477	70245
148838	78940
16923	156331
69964	32779
88630	151762
79830	30140
20428	139165
59879	99858
25133	18304
76750	102110
68794	118407
80612	96690
75723	9221
154556	44234
143900	29732
100542	109178
179402	114921
125801	48648
15848	49411
144526	42992
29114	616
1073	132864
9198	160296
70432	95001
177261	57590
103599	13661
109897	57372
165474	147103
51210	40727
129933	3937
124131	99689
154947	98678
51800	80734
14197	166925
108213	64663
102121	21924
114130	60276
37766	20570
101518	39999
159538	169006
6298	148227
175887	131432
72246	79151
121032	142996
128398	128259
173656	133185
52118	28972
125014	169106
150135	94048
40725	65150
177211	154523
66334	92566
54107	160285
146275	54744
115096	59889
120675	150354
90871	79537
147994	118524
128672	141031
19244	69307
1452	29473
81871	132696
129484	169951
72332	161071
171821	21902
115477	115233
136200	145067
109747	32779
33878	60317
85463	146879
30001	1266
58378	37156
27724	69307
13915	112990
14792	139756
165929	97271
30144	57599
163958	176888
71891	11711
222	24965
161229	59166
7373	169951
18930	152302
157215	47378
178504	17701
174170	170184
34528	17701
38719	145556
118202	174590
41606	13428
8720	28740
23425	159212
111291	134282
38930	26771
81227	123229
127648	135697
109412	92639
124257	142196
147942	48689
113781	7580
105160	38423
176891	33967
62093	132864
75568	35614
64131	96849
153874	151531
103914	169951
152884	101035
27629	32779
68807	113655
165382	159390
125141	152043
80107	96252
118111	159812
15920	114980
168640	84605
71170	130280
125658	163049
124486	29635
104273	161071
110759	79106
74212	34287
109271	54336
124061	46668
169204	146963
616	169487
93728	54881
161202	89092
37868	62739
113447	117352
70802	172816
130951	87561
2047	100993
117286	100786
104306	152355
49961	83894
51405	57016
5450	87325
167482	175262
144947	120975
23889	72787
100524	24431
113655	104124
134344	87402
22801	75163
122937	105256
139236	146726
126017	86506
75202	118049
135718	125590
83752	95404
171418	64200
62277	133608
67883	86051
92957	137211
20730	69307
39965	42090
147041	160950
101645	30838
6783	94833
97380	38912
1503	116749
42320	157919
112629	178794
138509	128830
139576	154635
65567	29933
61388	103042
13078	91032
111738	176066
6960	2309
44382	176185
73876	13782
48224	94076
90273	160285
22448	130763
46692	92512
44645	170184
150738	32779
51568	126396
87019	109597
130459	178978
111352	102528
31821	66842
4016	61122
160571	58757
18271	103911
126028	110884
121138	124897
58695	157260
133388	24717
115454	98678
73859	135099
161376	43046
30956	138393
99164	54053
137339	153962
96651	161071
82784	9537
132404	71175
34240	92202
18198	96252
65080	132549
79415	118768
12216	165840
92324	49322
13503	47070
167031	133035
159101	42550
99988	129477
121425	94048
68197	15415
173915	129477
145262	96406
62810	6302
55086	54049
23639	131886
179002	75212
85687	114347
117352	117675
3380	2508
132438	6773
21251	21055
172297	117239
42046	137467
114652	108548
36471	143814
69307	79404
24351	83963
65628	110824
38437	25552
5706	96257
159674	164065
164121	6298
43424	16732
142935	135460
50896	136788
52377	157332
142132	157582
176883	89704
158991	143814
100793	128943
140632	137211
32121	8440
71123	60397
152552	38244
45922	69307
121851	60282
147431	66888
47959	118120
21892	13834
45261	119286
21993	31830
72162	30755
45933	87019
70918	113256
133106	79688
128801	15482
15978	164957
103381	80105
91485	88639
53429	89020
54787	137211
78829	147249
142734	69307
37018	54206
116430	136465
28387	164225
145280	130511
157146	35024
73089	29635
59183	138337
12009	78535
85029	38081
111409	150999
147667	119615
156676	149730
32214	17701
136529	94943
71040	33333
56775	37325
96614	147903
109268	90231
60638	160097
116309	1900
116868	102810
149273	173579
177218	120038
108102	80816
77720	84576
116512	7735
157404	161071
109933	52751
121888	92826
13911	89728
104563	38751
4196	161071
155378	30549
60342	135697
89320	119395
143441	39578
171405	42877
128207	51427
42891	21188
167314	125854
176304	102927
78297	108100
136926	40213
75301	148227
13067	143291
6527	60158
43771	14728
100379	176261
89537	94284
13486	43562
112119	96405
23730	117706
168215	67725
102926	73248
50331	22984
107091	60210
98112	32121
11709	6536
131484	156331
141642	19578
16407	107789
26219	167359
117822	16520
130423	158229
45722	37530
24728	73248
59756	42309
101905	78246
107331	65259
173118	110043
139177	173675
160558	87970
95047	99897
38503	70655
98993	41241
151113	86051
151330	94048
15839	83963
13842	138790
154505	23506
116409	162773
102180	145963
12945	161071
10750	41832
56269	80105
116575	668
33645	134980
70984	112990
155184	17701
105496	158229
20855	20583
114218	167794
123795	82362
3809	80830
71389	15320
88638	66
23135	3264
134467	163950
82156	67709
150373	87561
173751	62478
140847	35034
162742	78709
153010	161071
31674	109716
173086	128706
171957	13440
155939	1273
88630	88897
137109	6832
146488	177457
23060	128706
147997	105843
153462	53834
107480	161071
145992	157991
178864	139200
146021	121718
177108	70595
143154	99824
13498	37056
86690	66888
67423	126835
140666	76839
77562	167308
46663	178544
38956	38667
16661	159212
30001	127761
22703	19419
122370	152499
139715	1022
149619	17701
102508	135460
38431	3142
162028	155852
3499	129894
25288	58113
72417	161071
62734	43739
46457	156605
22256	133586
57634	133672
72519	66014
39191	19175
71616	30243
3051	127824
32540	160633
20037	144902
116512	90717
10243	862
2789	129952
163779	110043
50794	20602
99464	60831
49541	161071
3611	8619
148999	59729
5190	146952
611	22265
59868	101472
37014	84426
34287	63234
94925	138764
54345	161147
178075	161071
147823	122646
162540	162825
43717	125949
44858	17701
135297	127270
41441	156654
67394	143199
169740	55086
174003	60282
140928	57863
123133	103589
19132	73031
133832	81292
66995	135084
4392	170784
157903	174651
1356	132347
167678	58869
31916	97918
38855	95404
159533	177361
95977	39835
24201	76851
45573	3939
109731	11304
139686	19559
80604	102344
102454	17701
165216	35725
176555	111654
175381	42309
28123	161253
76341	36671
6246	98255
133278	58828
156455	67889
116488	102686
142750	118638
106705	121262
26958	47640
143077	142472
168195	62296
40201	4993
63546	160092
104062	37056
155392	159832
69705	150788
96048	79740
44002	37056
10812	95405
82356	149592
127218	33056
39507	157271
39160	153326
71434	19578
36570	130383
69136	176264
118873	31468
123841	137384
73713	165485
27565	99368
111797	29004
133998	165480
164321	10623
29740	4179
94729	127085
35460	135697
3719	57905
150445	4542
85649	31579
17698	144738
142138	2788
134964	91465
4150	123448
76806	35078
27273	50092
153764	1203
43852	148842
133336	83031
12440	27119
146749	72590
61915	161071
144491	31391
24756	48283
32779	72436
150127	97531
147391	103617
18488	110745
17430	133057
69920	127789
24028	107599
74071	167359
44399	46833
52267	18904
156320	132152
176221	99440
90666	108548
162851	4262
100347	44685
113397	25545
153818	7882
49629	82635
93875	125270
889	107111
83940	28180
32264	41832
8290	139508
153267	168330
158719	106226
173771	138790
63490	45506
122938	34478
12218	59378
160916	149307
169309	56825
27291	68969
8939	127789
50216	130429
33914	118667
31290	130391
65933	20818
166150	175675
144420	97629
58677	173824
115477	114144
33213	131066
59439	32430
135224	57138
114014	135808
5234	132509
166741	67107
128238	94048
69008	63075
32250	37325
121887	89846
84817	132509
49455	154159
144133	74132
154273	139868
92163	99113
153159	9644
12421	77443
146113	120224
48550	94950
76823	130383
98745	117461
163800	137211
95479	102742
94476	6744
76440	143145
26362	128069
66405	176177
158312	158898
28839	89514
12374	8030
139408	18796
53650	117352
96399	109057
11118	72574
124915	165959
145088	98616
72757	134081
129677	101356
107886	34255
43717	3328
68288	100110
15838	64830
96422	57394
21448	63601
173551	75804
168335	65257
130763	214
100069	137211
166479	123230
82350	167652
32264	89728
76610	83963
36093	24828
118111	351
83167	1898
22664	99440
80408	30527
110413	97098
54004	87921
102671	115928
142896	130383
158530	165665
82834	132864
36638	163049
92790	144112
44511	110066
72179	27220
113391	21676
154252	178008
175972	158710
21748	102199
127969	168517
44624	59990
77418	165381
131709	17701
49234	6286
152190	17701
15137	92278
28078	175535
85041	17974
124005	54684
177312	163255
53742	38534
169762	31972
144133	158992
56469	102716
3094	42550
114401	52751
22185	166864
3791	32779
53499	172332
57110	165485
62819	69307
62301	44234
81486	153736
64993	127789
21031	137211
75361	130581
124640	124371
67286	123165
164812	6594
142910	138353
102271	88837
66363	137732
143126	13786
32793	176299
164253	170397
134081	99213
45820	15789
163851	30549
4575	13440
49015	163562
80347	32193
10696	110135
73876	134141
121728	80612
47109	35155
18562	130763
113130	22242
146594	173337
155110	161071
109926	52684
138064	49872
98431	29897
176113	88585
48251	63075
12430	27220
157092	63838
35565	142805
101542	49872
153830	170024
1519	159760
74612	86065
60008	616
100689	66638
161469	160633
138188	156420
97776	79517
129095	73876
33166	36374
74366	83963
146967	10380
169695	49216
27763	51830
73584	101740
136992	152277
20721	19865
125159	161071
122083	21941
18674	9037
16690	59114
16407	95856
13121	99689
106174	128186
143421	47855
175215	141263
7356	171212
161340	149310
66554	65257
152935	162642
87676	79695
92216	59301
110272	27528
132689	151460
100709	24968
159533	26769
136727	114950
146445	168540
145568	130602
122925	127991
122371	133133
169734	3939
177477	6435
158338	105174
84131	141670
19244	134980
23911	53250
139734	45156
72209	136816
42188	130383
51666	52116
118353	52625
3814	69307
45261	130453
90334	64681
100834	108548
88610	146564
8975	61387
114076	33238
101288	43649
106157	26916
159072	143925
107647	134387
159009	166864
123111	156791
29788	95331
69904	129448
138810	160941
68361	92763
48741	29338
44028	100998
31556	143327
99091	71532
143399	59997
171699	163958
17088	107111
145022	75324
97385	74473
94045	20020
20252	101938
24512	69307
83405	63335
147387	89007
6827	82235
85576	16418
130654	17701
4983	137787
66085	132075
152409	112111
170668	35556
29309	162361
49360	150354
70607	157036
158406	161071
32808	87990
78033	130933
172392	155637
40183	132509
139971	144738
37703	79476
124518	63461
86085	45270
56708	20855
75830	81049
18720	64681
100461	102686
57857	68508
173712	30266
93818	148206
10290	155392
36303	166864
137106	126482
10344	17701
56760	161071
163059	60282
31567	157022
124229	109716
144230	51549
53372	120221
147182	17701
73643	13064
169202	98678
146386	29315
126500	101356
118429	143787
6704	104805
100366	145251
19689	145874
117675	99213
165675	43717
175401	131654
170403	139868
79146	59183
3633	89423
170268	13753
62458	161071
46497	146564
79420	16270
45939	76776
86639	156939
75687	71393
128174	60282
139518	40361
104140	31709
3311	86051
110803	69307
67231	169940
134748	114250
107792	173611
111777	62531
107162	30639
129749	143552
145757	161071
56885	69307
17336	43546
102271	97548
89404	126418
128830	54886
44432	115478
327	7373
13824	63787
136855	143194
111071	36032
178908	82635
50322	87561
35055	17323
142740	106226
175097	175096
127400	159760
176144	14312
164938	152043
40445	23338
139970	94048
75155	178925
89691	118781
95977	81956
52751	111654
61827	30290
109915	69926
7077	108905
178956	95405
155494	63318
21298	20602
65019	157085
74602	144402
44898	76484
64586	44102
84422	114211
117333	112814
123676	177067
65834	61301
90344	152087
66889	81292
36387	121594
46798	6995
25497	167074
59183	21055
61663	113286
110215	101794
43040	118324
23983	87609
148894	2508
82907	117321
30731	53259
149794	90449
50056	52230
17386	161071
38247	147211
37317	118689
131723	161071
84605	84728
87091	104781
10382	109057
71945	33532
55137	86334
70925	111835
70024	49455
85337	92335
72519	91032
150647	35385
87033	59889
173551	169671
16725	110214
69147	80120
118540	29532
54740	55023
96105	156331
124865	48035
82927	144526
140264	104959
139507	76789
107787	136757
164422	12842
80107	98743
8273	161071
24613	137655
53747	222
26358	124537
21293	143180
109289	154635
29338	165959
29853	114211
43820	131445
92793	161071
72522	158710
42562	98683
64399	61295
175139	38546
94512	58873
64539	83149
133546	161841
74791	17701
104550	129477
62640	123795
13311	37620
87861	17441
134028	94048
14475	167370
122131	28929
420	122247
38042	37481
44851	130763
170337	80180
175671	179383
170790	84977
58419	161071
56869	128706
18402	54420
171995	142018
149204	98743
94591	131329
159636	39522
31309	149730
177036	138138
150722	70846
65684	92335
133071	127766
47609	143540
130905	103617
5871	25470
156998	7373
18618	31391
122726	135011
18748	80612
51760	109269
141167	83247
154942	155626
106453	55590
29549	30517
160104	38579
152144	142766
168640	171352
20683	64224
127419	66888
164939	169567
130201	127323
150068	96421
160755	99368
52282	135697
142244	163255
87574	94925
16919	82546
110957	113572
32779	35301
98616	18914
16601	127766
176888	123420
8290	166127
103896	50553
84784	163255
148188	11617
696	20563
41851	62614
51901	21751
13109	142289
95706	55023
41836	15482
39122	57016
132924	92335
151746	168101
154090	69307
39089	69793
110807	149237
123725	56998
28724	144867
173771	37056
22262	69307
158850	38767
12298	168341
92385	68084
174219	152355
5594	130028
92824	93426
80838	138165
51066	48836
144092	20957
60030	137571
80535	132864
126568	170184
144582	47289
15411	32258
71524	161071
59164	39430
47492	62355
136213	36269
65227	128706
50416	163049
45533	118049
47695	159015
161996	56998
179073	13064
[truncated: 302,028 more rows]
